# Supplementary material for: Tetra-μ-benzoato-bis­[(3,5-dimethyl­pyridine)­copper(II)]
Source: Acta Crystallogr Sect E Struct Rep Online. 2012 Mar 17;68(Pt 4):m437. doi: 10.1107/S1600536812008604 (PMC3343836; doi:10.1107/S1600536812008604)
Supplement: Supplementary file 1 [file e-68-0m437-sup1.cif]

##############################################################################
#                                                                            #
# This CIF contains the data in a paper accepted for publication in          #
# Acta Crystallographica Section E. It conforms to the requirements of       #
# Notes for Authors for Acta Crystallographica Section E, and has been       #
# peer reviewed under the auspices of the IUCr Commission on Journals.       #
#                                                                            #
# Full details of the Crystallographic Information File format               #
# are given in the paper "The Crystallographic Information File (CIF):       #
# a New Standard Archive File for Crystallography" by S. R. Hall, F. H.      #
# Allen and I. D. Brown [Acta Cryst. (1991), A47, 655-685].                  #
#                                                                            #
# The current version of the core CIF dictionary is obtainable from          #
# ftp://ftp.iucr.org/pub/cif_core.dic.                                       #
#                                                                            #
# Software is freely available for graphical display of the structure(s)     #
# in this CIF. For information consult the CIF software page                 #
# http://www.iucr.org/resources/cif/software.                                #
#                                                                            #
# This file may be used for bona fide research purposes within the           #
# scientific community so long as proper attribution is given to the journal # 
# article from which it was obtained.                                        #
#                                                                            #
##############################################################################
data_global
_audit_creation_method     SHELXL-97
_journal_date_recd_electronic     2012-01-04
_journal_date_accepted     2012-02-26
_journal_name_full     'Acta Crystallographica, Section E'
_journal_year     2012
_journal_volume     68
_journal_issue      4
_journal_page_first     m437
_journal_page_last     m437
_journal_paper_category     QM
_journal_paper_doi     10.1107/S1600536812008604
_journal_coeditor_code     PK2382
_publ_contact_author_name     'Liu, Fu-Chen'
_publ_contact_author_address
;
School of Chemistry and Chemical
Engineering, Tianjin University of Technology,
Tianjin 300191
People's Republic of China
;
_publ_contact_author_email     fuchenliutj@yahoo.com
_publ_contact_author_fax     ?
_publ_contact_author_phone     '++86-22-24095017'
_publ_section_title
;
Tetra-\m-benzoato-bis[(3,5-dimethylpyridine)copper(II)]
;
loop_
    _publ_author_name
    _publ_author_footnote
    _publ_author_address
    'Guo, Qian' .
;
School of Chemistry and Chemical
Engineering, Tianjin University of Technology,
Tianjin 300191
People's Republic of China
;
    'Wang, Ping' .
;
School of Chemistry and Chemical
Engineering, Tianjin University of Technology,
Tianjin 300191
People's Republic of China
;
    'Liu, Fu-Chen' .
;
School of Chemistry and Chemical
Engineering, Tianjin University of Technology,
Tianjin 300191
People's Republic of China
;
_chemical_name_systematic     ?
data_I
_chemical_name_common     ?
_chemical_formula_moiety     'C42 H38 Cu2 N2 O8'
_chemical_formula_sum     'C42 H38 Cu2 N2 O8'
_chemical_formula_structural     ?
_chemical_formula_analytical     ?
_chemical_formula_iupac     '[Cu2 (C7 H5 O2)4 (C7 H9 N)2]'
_chemical_formula_weight     825.84
_chemical_melting_point     ?
_symmetry_cell_setting     triclinic
_symmetry_space_group_name_H-M     'P -1'
_symmetry_space_group_name_Hall     '-P 1'
loop_
    _symmetry_equiv_pos_as_xyz
    'x, y, z'
    '-x, -y, -z'
_cell_length_a     10.249(2)
_cell_length_b     10.619(2)
_cell_length_c     10.752(2)
_cell_angle_alpha     64.14(3)
_cell_angle_beta     67.34(3)
_cell_angle_gamma     80.36(3)
_cell_volume     971.7(5)
_cell_formula_units_Z     1
_cell_measurement_reflns_used     8517
_cell_measurement_theta_min     3.0
_cell_measurement_theta_max     27.9
_cell_measurement_temperature     293(2)
_exptl_crystal_description     block
_exptl_crystal_colour     green
_exptl_crystal_size_max     0.2
_exptl_crystal_size_mid     0.18
_exptl_crystal_size_min     0.18
_exptl_crystal_density_diffrn     1.411
_exptl_crystal_density_meas     ?
_exptl_crystal_density_method     'not measured'
_exptl_crystal_F_000     426
_exptl_absorpt_coefficient_mu     1.149
_exptl_absorpt_correction_type     multi-scan
_exptl_absorpt_process_details     '(ABSCOR; Higashi, 1995)'
_exptl_absorpt_correction_T_min     0.4612
_exptl_absorpt_correction_T_max     1
_exptl_special_details
;
;
_diffrn_ambient_temperature     293(2)
_diffrn_radiation_type     MoK\a
_diffrn_radiation_wavelength     0.71073
_diffrn_radiation_source     'fine-focus sealed tube'
_diffrn_radiation_monochromator     graphite
_diffrn_measurement_device_type     'Rigaku SCXmini'
_diffrn_measurement_method     '\w scans'
_diffrn_detector_area_resol_mean     ?
_diffrn_reflns_number     10126
_diffrn_reflns_av_R_equivalents     0.0672
_diffrn_reflns_av_sigmaI/netI     0.0873
_diffrn_reflns_theta_min     3.03
_diffrn_reflns_theta_max     27.48
_diffrn_reflns_theta_full     27.48
_diffrn_measured_fraction_theta_max     0.991
_diffrn_measured_fraction_theta_full     0.991
_diffrn_reflns_limit_h_min     -13
_diffrn_reflns_limit_h_max     13
_diffrn_reflns_limit_k_min     -13
_diffrn_reflns_limit_k_max     13
_diffrn_reflns_limit_l_min     -13
_diffrn_reflns_limit_l_max     13
_diffrn_standards_number     0
_diffrn_standards_interval_count     .
_diffrn_standards_interval_time     .
_diffrn_standards_decay_%     ?
_refine_special_details
;
 Refinement of F^2^ against ALL reflections.  The weighted R-factor wR and
 goodness of fit S are based on F^2^, conventional R-factors R are based
 on F, with F set to zero for negative F^2^. The threshold expression of
 F^2^ > 2\s(F^2^) is used only for calculating R-factors(gt) etc. and is
 not relevant to the choice of reflections for refinement.  R-factors based
 on F^2^ are statistically about twice as large as those based on F, and R-
 factors based on ALL data will be even larger.
;
_reflns_number_total     4417
_reflns_number_gt     2943
_reflns_threshold_expression     I>2\s(I)
_refine_ls_structure_factor_coef     Fsqd
_refine_ls_matrix_type     full
_refine_ls_R_factor_all     0.1075
_refine_ls_R_factor_gt     0.0668
_refine_ls_wR_factor_gt     0.1421
_refine_ls_wR_factor_ref     0.1620
_refine_ls_goodness_of_fit_ref     1.059
_refine_ls_restrained_S_all     1.051
_refine_ls_number_reflns     4417
_refine_ls_number_parameters     244
_refine_ls_number_restraints     0
_refine_ls_hydrogen_treatment     constr
_refine_ls_weighting_scheme     calc
_refine_ls_weighting_details
                 'calc w=1/[\s^2^(Fo^2^)+(0.0637P)^2^] where P=(Fo^2^+2Fc^2^)/3'
_atom_sites_solution_hydrogens     geom
_atom_sites_solution_primary     direct
_atom_sites_solution_secondary     difmap
_refine_ls_shift/su_max     0.000
_refine_ls_shift/su_mean     0.000
_refine_diff_density_max     0.460
_refine_diff_density_min     -0.403
_refine_ls_extinction_method     none
_refine_ls_extinction_coef     ?
loop_
    _atom_type_symbol
    _atom_type_description
    _atom_type_scat_dispersion_real
    _atom_type_scat_dispersion_imag
    _atom_type_scat_source
    'C' 'C' 0.0033 0.0016
                         'International Tables Vol C Tables 4.2.6.8 and 6.1.1.4'
    'H' 'H' 0.0000 0.0000
                         'International Tables Vol C Tables 4.2.6.8 and 6.1.1.4'
    'Cu' 'Cu' 0.3201 1.2651
                         'International Tables Vol C Tables 4.2.6.8 and 6.1.1.4'
    'N' 'N' 0.0061 0.0033
                         'International Tables Vol C Tables 4.2.6.8 and 6.1.1.4'
    'O' 'O' 0.0106 0.0060
                         'International Tables Vol C Tables 4.2.6.8 and 6.1.1.4'
_computing_data_collection     'PROCESS-AUTO (Rigaku, 1998)'
_computing_cell_refinement     'PROCESS-AUTO (Rigaku, 1998)'
_computing_data_reduction     'PROCESS-AUTO (Rigaku, 1998)'
_computing_structure_solution     'SHELXS97 (Sheldrick, 2008)'
_computing_structure_refinement     'SHELXL97 (Sheldrick, 2008)'
_computing_molecular_graphics     'XP in SHELXTL (Sheldrick, 2008)'
_computing_publication_material     'SHELXTL (Sheldrick, 2008)'
loop_
    _atom_site_type_symbol
    _atom_site_label
    _atom_site_fract_x
    _atom_site_fract_y
    _atom_site_fract_z
    _atom_site_U_iso_or_equiv
    _atom_site_adp_type
    _atom_site_calc_flag
    _atom_site_refinement_flags
    _atom_site_occupancy
    _atom_site_symmetry_multiplicity
    _atom_site_disorder_assembly
    _atom_site_disorder_group
    O O1 0.3897(3) 0.3033(3) 0.5902(3) 0.0637(8) Uani d . 1 1 . .
    Cu Cu1 0.44953(5) 0.61486(4) 0.41389(5) 0.0490(2) Uani d . 1 1 . .
    O O3 0.3341(3) 0.6269(3) 0.6031(3) 0.0608(8) Uani d . 1 1 . .
    O O4 0.4237(3) 0.4387(3) 0.7466(3) 0.0618(8) Uani d . 1 1 . .
    O O2 0.3048(3) 0.4950(3) 0.4447(3) 0.0609(8) Uani d . 1 1 . .
    N N1 0.3873(3) 0.8205(3) 0.2789(3) 0.0495(8) Uani d . 1 1 . .
    C C1 0.3029(4) 0.3663(4) 0.5251(4) 0.0490(10) Uani d . 1 1 . .
    C C4 0.0875(6) 0.0579(5) 0.6323(5) 0.0804(15) Uani d . 1 1 . .
    H H4A 0.0884 -0.0391 0.6813 0.096 Uiso calc R 1 1 . .
    C C8 0.3451(4) 0.5443(4) 0.7258(4) 0.0535(10) Uani d . 1 1 . .
    C C2 0.1904(4) 0.2791(4) 0.5442(4) 0.0492(9) Uani d . 1 1 . .
    C C3 0.1912(5) 0.1358(5) 0.6164(5) 0.0663(12) Uani d . 1 1 . .
    H H3A 0.2623 0.0917 0.6544 0.080 Uiso calc R 1 1 . .
    C C16 0.3891(5) 1.0667(4) 0.2119(5) 0.0617(11) Uani d . 1 1 . .
    C C7 0.0844(4) 0.3430(5) 0.4877(4) 0.0551(10) Uani d . 1 1 . .
    H H7A 0.0834 0.4398 0.4379 0.066 Uiso calc R 1 1 . .
    C C9 0.2579(5) 0.5741(4) 0.8573(4) 0.0559(11) Uani d . 1 1 . .
    C C10 0.1364(5) 0.6526(5) 0.8600(5) 0.0776(14) Uani d . 1 1 . .
    H H10A 0.1093 0.6898 0.7777 0.093 Uiso calc R 1 1 . .
    C C15 0.4131(4) 0.9293(4) 0.2955(4) 0.0563(11) Uani d . 1 1 . .
    H H15A 0.4498 0.9119 0.3683 0.068 Uiso calc R 1 1 . .
    C C17 0.3314(5) 1.0881(5) 0.1066(5) 0.0667(13) Uani d . 1 1 . .
    H H17A 0.3126 1.1787 0.0477 0.080 Uiso calc R 1 1 . .
    C C19 0.3335(4) 0.8451(4) 0.1775(4) 0.0533(10) Uani d . 1 1 . .
    H H19A 0.3157 0.7691 0.1650 0.064 Uiso calc R 1 1 . .
    C C13 0.2201(7) 0.5513(6) 1.0997(5) 0.0948(18) Uani d . 1 1 . .
    H H13A 0.2496 0.5188 1.1801 0.114 Uiso calc R 1 1 . .
    C C6 -0.0199(5) 0.2633(6) 0.5051(5) 0.0703(13) Uani d . 1 1 . .
    H H6A -0.0917 0.3066 0.4680 0.084 Uiso calc R 1 1 . .
    C C18 0.3019(4) 0.9778(5) 0.0880(4) 0.0613(12) Uani d . 1 1 . .
    C C11 0.0548(6) 0.6765(6) 0.9830(6) 0.0997(19) Uani d . 1 1 . .
    H H11A -0.0297 0.7256 0.9857 0.120 Uiso calc R 1 1 . .
    C C20 0.2345(6) 0.9980(6) -0.0211(5) 0.0943(17) Uani d . 1 1 . .
    H H20A 0.2206 1.0961 -0.0731 0.141 Uiso calc R 1 1 . .
    H H20B 0.1448 0.9509 0.0303 0.141 Uiso calc R 1 1 . .
    H H20C 0.2949 0.9600 -0.0901 0.141 Uiso calc R 1 1 . .
    C C14 0.2992(5) 0.5227(5) 0.9776(5) 0.0695(13) Uani d . 1 1 . .
    H H14A 0.3806 0.4685 0.9773 0.083 Uiso calc R 1 1 . .
    C C21 0.4241(6) 1.1845(5) 0.2354(6) 0.0987(19) Uani d . 1 1 . .
    H H21A 0.4002 1.2720 0.1680 0.148 Uiso calc R 1 1 . .
    H H21B 0.5234 1.1830 0.2182 0.148 Uiso calc R 1 1 . .
    H H21C 0.3711 1.1738 0.3350 0.148 Uiso calc R 1 1 . .
    C C5 -0.0179(5) 0.1220(6) 0.5762(5) 0.0759(14) Uani d . 1 1 . .
    H H5A -0.0878 0.0683 0.5871 0.091 Uiso calc R 1 1 . .
    C C12 0.0977(7) 0.6282(6) 1.1015(6) 0.102(2) Uani d . 1 1 . .
    H H12A 0.0441 0.6472 1.1834 0.123 Uiso calc R 1 1 . .
loop_
    _atom_site_aniso_label
    _atom_site_aniso_U_11
    _atom_site_aniso_U_22
    _atom_site_aniso_U_33
    _atom_site_aniso_U_12
    _atom_site_aniso_U_13
    _atom_site_aniso_U_23
    O1 0.074(2) 0.0512(16) 0.069(2) -0.0033(15) -0.0414(17) -0.0118(15)
    Cu1 0.0615(4) 0.0408(3) 0.0417(3) 0.0041(2) -0.0241(2) -0.0106(2)
    O3 0.079(2) 0.0576(17) 0.0393(15) 0.0088(15) -0.0218(14) -0.0163(14)
    O4 0.078(2) 0.0530(17) 0.0469(16) 0.0144(16) -0.0243(15) -0.0171(14)
    O2 0.071(2) 0.0466(17) 0.0672(19) 0.0010(14) -0.0382(16) -0.0133(14)
    N1 0.059(2) 0.0409(18) 0.0423(18) 0.0047(16) -0.0183(16) -0.0123(15)
    C1 0.056(3) 0.048(2) 0.042(2) 0.006(2) -0.0188(19) -0.0188(19)
    C4 0.108(4) 0.052(3) 0.072(3) -0.022(3) -0.029(3) -0.012(2)
    C8 0.067(3) 0.049(2) 0.042(2) -0.006(2) -0.020(2) -0.015(2)
    C2 0.055(3) 0.057(2) 0.035(2) 0.001(2) -0.0134(18) -0.0199(18)
    C3 0.083(3) 0.054(3) 0.061(3) -0.007(2) -0.036(2) -0.012(2)
    C16 0.064(3) 0.043(2) 0.058(3) 0.003(2) -0.013(2) -0.011(2)
    C7 0.051(3) 0.062(3) 0.052(2) 0.005(2) -0.016(2) -0.026(2)
    C9 0.073(3) 0.046(2) 0.045(2) -0.002(2) -0.019(2) -0.0167(19)
    C10 0.100(4) 0.069(3) 0.059(3) 0.014(3) -0.030(3) -0.025(3)
    C15 0.065(3) 0.050(2) 0.048(2) 0.008(2) -0.021(2) -0.016(2)
    C17 0.066(3) 0.055(3) 0.048(3) 0.015(2) -0.015(2) -0.004(2)
    C19 0.056(3) 0.057(3) 0.042(2) 0.008(2) -0.0171(19) -0.019(2)
    C13 0.144(6) 0.082(4) 0.049(3) -0.004(4) -0.025(3) -0.025(3)
    C6 0.054(3) 0.093(4) 0.071(3) 0.006(3) -0.023(2) -0.041(3)
    C18 0.060(3) 0.067(3) 0.039(2) 0.010(2) -0.018(2) -0.010(2)
    C11 0.110(5) 0.092(4) 0.083(4) 0.031(4) -0.021(4) -0.046(3)
    C20 0.108(4) 0.109(4) 0.064(3) 0.025(3) -0.050(3) -0.025(3)
    C14 0.092(4) 0.063(3) 0.050(3) 0.005(3) -0.026(2) -0.021(2)
    C21 0.133(5) 0.051(3) 0.094(4) -0.003(3) -0.027(4) -0.024(3)
    C5 0.068(3) 0.089(4) 0.075(3) -0.011(3) -0.017(3) -0.041(3)
    C12 0.141(6) 0.087(4) 0.056(3) 0.016(4) -0.011(3) -0.034(3)
_geom_special_details
;
 All esds (except the esd in the dihedral angle between two l.s. planes)
 are estimated using the full covariance matrix.  The cell esds are taken
 into account individually in the estimation of esds in distances, angles
 and torsion angles; correlations between esds in cell parameters are only
 used when they are defined by crystal symmetry.  An approximate (isotropic)
 treatment of cell esds is used for estimating esds involving l.s. planes.
;
loop_
    _geom_bond_atom_site_label_1
    _geom_bond_atom_site_label_2
    _geom_bond_site_symmetry_2
    _geom_bond_distance
    _geom_bond_publ_flag
    O1 C1 . 1.265(4) ?
    O1 Cu1 2_666 1.966(3) ?
    Cu1 O2 . 1.953(3) y
    Cu1 O1 2_666 1.966(3) y
    Cu1 O4 2_666 1.968(3) y
    Cu1 O3 . 1.969(3) y
    Cu1 N1 . 2.182(3) y
    Cu1 Cu1 2_666 2.6721(13) y
    O3 C8 . 1.263(4) ?
    O4 C8 . 1.254(4) ?
    O4 Cu1 2_666 1.968(3) ?
    O2 C1 . 1.258(4) ?
    N1 C19 . 1.315(5) ?
    N1 C15 . 1.325(5) ?
    C1 C2 . 1.496(5) ?
    C4 C3 . 1.369(6) ?
    C4 C5 . 1.375(7) ?
    C4 H4A . 0.9300 ?
    C8 C9 . 1.490(5) ?
    C2 C3 . 1.374(5) ?
    C2 C7 . 1.383(5) ?
    C3 H3A . 0.9300 ?
    C16 C15 . 1.380(5) ?
    C16 C17 . 1.390(6) ?
    C16 C21 . 1.501(6) ?
    C7 C6 . 1.380(6) ?
    C7 H7A . 0.9300 ?
    C9 C14 . 1.371(6) ?
    C9 C10 . 1.375(6) ?
    C10 C11 . 1.372(6) ?
    C10 H10A . 0.9300 ?
    C15 H15A . 0.9300 ?
    C17 C18 . 1.368(6) ?
    C17 H17A . 0.9300 ?
    C19 C18 . 1.386(5) ?
    C19 H19A . 0.9300 ?
    C13 C12 . 1.376(7) ?
    C13 C14 . 1.385(6) ?
    C13 H13A . 0.9300 ?
    C6 C5 . 1.356(6) ?
    C6 H6A . 0.9300 ?
    C18 C20 . 1.502(6) ?
    C11 C12 . 1.366(7) ?
    C11 H11A . 0.9300 ?
    C20 H20A . 0.9600 ?
    C20 H20B . 0.9600 ?
    C20 H20C . 0.9600 ?
    C14 H14A . 0.9300 ?
    C21 H21A . 0.9600 ?
    C21 H21B . 0.9600 ?
    C21 H21C . 0.9600 ?
    C5 H5A . 0.9300 ?
    C12 H12A . 0.9300 ?
loop_
    _geom_angle_atom_site_label_1
    _geom_angle_atom_site_label_2
    _geom_angle_atom_site_label_3
    _geom_angle_site_symmetry_1
    _geom_angle_site_symmetry_3
    _geom_angle
    _geom_angle_publ_flag
    C1 O1 Cu1 . 2_666 127.3(3) ?
    O2 Cu1 O1 . 2_666 167.39(11) ?
    O2 Cu1 O4 . 2_666 88.23(13) ?
    O1 Cu1 O4 2_666 2_666 90.12(13) ?
    O2 Cu1 O3 . . 89.09(13) ?
    O1 Cu1 O3 2_666 . 89.74(13) ?
    O4 Cu1 O3 2_666 . 167.12(11) ?
    O2 Cu1 N1 . . 101.52(12) ?
    O1 Cu1 N1 2_666 . 91.10(12) ?
    O4 Cu1 N1 2_666 . 98.25(12) ?
    O3 Cu1 N1 . . 94.63(12) ?
    O2 Cu1 Cu1 . 2_666 87.13(8) ?
    O1 Cu1 Cu1 2_666 2_666 80.26(9) ?
    O4 Cu1 Cu1 2_666 2_666 84.30(8) ?
    O3 Cu1 Cu1 . 2_666 82.99(8) ?
    N1 Cu1 Cu1 . 2_666 171.02(9) ?
    C8 O3 Cu1 . . 124.2(3) ?
    C8 O4 Cu1 . 2_666 122.9(2) ?
    C1 O2 Cu1 . . 119.9(3) ?
    C19 N1 C15 . . 117.8(3) ?
    C19 N1 Cu1 . . 125.0(3) ?
    C15 N1 Cu1 . . 117.1(3) ?
    O2 C1 O1 . . 125.4(4) ?
    O2 C1 C2 . . 117.8(3) ?
    O1 C1 C2 . . 116.8(3) ?
    C3 C4 C5 . . 120.5(5) ?
    C3 C4 H4A . . 119.8 ?
    C5 C4 H4A . . 119.8 ?
    O4 C8 O3 . . 125.5(4) ?
    O4 C8 C9 . . 116.9(3) ?
    O3 C8 C9 . . 117.6(4) ?
    C3 C2 C7 . . 119.3(4) ?
    C3 C2 C1 . . 121.0(4) ?
    C7 C2 C1 . . 119.7(4) ?
    C4 C3 C2 . . 120.0(4) ?
    C4 C3 H3A . . 120.0 ?
    C2 C3 H3A . . 120.0 ?
    C15 C16 C17 . . 116.1(4) ?
    C15 C16 C21 . . 121.1(4) ?
    C17 C16 C21 . . 122.9(4) ?
    C6 C7 C2 . . 120.1(4) ?
    C6 C7 H7A . . 119.9 ?
    C2 C7 H7A . . 119.9 ?
    C14 C9 C10 . . 119.3(4) ?
    C14 C9 C8 . . 119.6(4) ?
    C10 C9 C8 . . 121.1(4) ?
    C11 C10 C9 . . 120.7(5) ?
    C11 C10 H10A . . 119.7 ?
    C9 C10 H10A . . 119.7 ?
    N1 C15 C16 . . 124.3(4) ?
    N1 C15 H15A . . 117.8 ?
    C16 C15 H15A . . 117.8 ?
    C18 C17 C16 . . 121.0(4) ?
    C18 C17 H17A . . 119.5 ?
    C16 C17 H17A . . 119.5 ?
    N1 C19 C18 . . 123.8(4) ?
    N1 C19 H19A . . 118.1 ?
    C18 C19 H19A . . 118.1 ?
    C12 C13 C14 . . 119.7(5) ?
    C12 C13 H13A . . 120.1 ?
    C14 C13 H13A . . 120.1 ?
    C5 C6 C7 . . 120.1(4) ?
    C5 C6 H6A . . 120.0 ?
    C7 C6 H6A . . 120.0 ?
    C17 C18 C19 . . 117.0(4) ?
    C17 C18 C20 . . 121.9(4) ?
    C19 C18 C20 . . 121.0(4) ?
    C12 C11 C10 . . 119.9(5) ?
    C12 C11 H11A . . 120.0 ?
    C10 C11 H11A . . 120.0 ?
    C18 C20 H20A . . 109.5 ?
    C18 C20 H20B . . 109.5 ?
    H20A C20 H20B . . 109.5 ?
    C18 C20 H20C . . 109.5 ?
    H20A C20 H20C . . 109.5 ?
    H20B C20 H20C . . 109.5 ?
    C9 C14 C13 . . 120.1(5) ?
    C9 C14 H14A . . 119.9 ?
    C13 C14 H14A . . 119.9 ?
    C16 C21 H21A . . 109.5 ?
    C16 C21 H21B . . 109.5 ?
    H21A C21 H21B . . 109.5 ?
    C16 C21 H21C . . 109.5 ?
    H21A C21 H21C . . 109.5 ?
    H21B C21 H21C . . 109.5 ?
    C6 C5 C4 . . 120.0(5) ?
    C6 C5 H5A . . 120.0 ?
    C4 C5 H5A . . 120.0 ?
    C11 C12 C13 . . 120.1(5) ?
    C11 C12 H12A . . 120.0 ?
    C13 C12 H12A . . 120.0 ?
loop_
    _geom_torsion_atom_site_label_1
    _geom_torsion_atom_site_label_2
    _geom_torsion_atom_site_label_3
    _geom_torsion_atom_site_label_4
    _geom_torsion_site_symmetry_1
    _geom_torsion_site_symmetry_2
    _geom_torsion_site_symmetry_3
    _geom_torsion_site_symmetry_4
    _geom_torsion
    _geom_torsion_publ_flag
    O2 Cu1 O3 C8 . . . . 91.1(3) ?
    O1 Cu1 O3 C8 2_666 . . . -76.3(3) ?
    O4 Cu1 O3 C8 2_666 . . . 13.1(7) ?
    N1 Cu1 O3 C8 . . . . -167.4(3) ?
    Cu1 Cu1 O3 C8 2_666 . . . 3.9(3) ?
    O1 Cu1 O2 C1 2_666 . . . 2.3(7) ?
    O4 Cu1 O2 C1 2_666 . . . 85.0(3) ?
    O3 Cu1 O2 C1 . . . . -82.4(3) ?
    N1 Cu1 O2 C1 . . . . -176.9(3) ?
    Cu1 Cu1 O2 C1 2_666 . . . 0.6(3) ?
    O2 Cu1 N1 C19 . . . . -36.0(3) ?
    O1 Cu1 N1 C19 2_666 . . . 144.2(3) ?
    O4 Cu1 N1 C19 2_666 . . . 53.9(3) ?
    O3 Cu1 N1 C19 . . . . -126.0(3) ?
    Cu1 Cu1 N1 C19 2_666 . . . 159.9(4) ?
    O2 Cu1 N1 C15 . . . . 147.9(3) ?
    O1 Cu1 N1 C15 2_666 . . . -32.0(3) ?
    O4 Cu1 N1 C15 2_666 . . . -122.3(3) ?
    O3 Cu1 N1 C15 . . . . 57.8(3) ?
    Cu1 Cu1 N1 C15 2_666 . . . -16.3(8) ?
    Cu1 O2 C1 O1 . . . . -0.6(6) ?
    Cu1 O2 C1 C2 . . . . -179.6(2) ?
    Cu1 O1 C1 O2 2_666 . . . 0.1(6) ?
    Cu1 O1 C1 C2 2_666 . . . 179.1(2) ?
    Cu1 O4 C8 O3 2_666 . . . 1.6(6) ?
    Cu1 O4 C8 C9 2_666 . . . -178.3(3) ?
    Cu1 O3 C8 O4 . . . . -4.5(6) ?
    Cu1 O3 C8 C9 . . . . 175.3(3) ?
    O2 C1 C2 C3 . . . . 172.5(4) ?
    O1 C1 C2 C3 . . . . -6.5(6) ?
    O2 C1 C2 C7 . . . . -7.0(5) ?
    O1 C1 C2 C7 . . . . 174.0(3) ?
    C5 C4 C3 C2 . . . . 0.1(7) ?
    C7 C2 C3 C4 . . . . -0.3(6) ?
    C1 C2 C3 C4 . . . . -179.8(4) ?
    C3 C2 C7 C6 . . . . 0.6(6) ?
    C1 C2 C7 C6 . . . . -179.9(3) ?
    O4 C8 C9 C14 . . . . 23.0(6) ?
    O3 C8 C9 C14 . . . . -156.8(4) ?
    O4 C8 C9 C10 . . . . -157.0(4) ?
    O3 C8 C9 C10 . . . . 23.1(6) ?
    C14 C9 C10 C11 . . . . -1.8(7) ?
    C8 C9 C10 C11 . . . . 178.3(4) ?
    C19 N1 C15 C16 . . . . -1.0(6) ?
    Cu1 N1 C15 C16 . . . . 175.5(3) ?
    C17 C16 C15 N1 . . . . 1.4(7) ?
    C21 C16 C15 N1 . . . . -178.7(4) ?
    C15 C16 C17 C18 . . . . -0.4(7) ?
    C21 C16 C17 C18 . . . . 179.6(4) ?
    C15 N1 C19 C18 . . . . -0.3(6) ?
    Cu1 N1 C19 C18 . . . . -176.5(3) ?
    C2 C7 C6 C5 . . . . -0.8(6) ?
    C16 C17 C18 C19 . . . . -0.7(7) ?
    C16 C17 C18 C20 . . . . 177.6(4) ?
    N1 C19 C18 C17 . . . . 1.1(7) ?
    N1 C19 C18 C20 . . . . -177.2(4) ?
    C9 C10 C11 C12 . . . . 3.3(8) ?
    C10 C9 C14 C13 . . . . -0.8(7) ?
    C8 C9 C14 C13 . . . . 179.1(4) ?
    C12 C13 C14 C9 . . . . 1.8(8) ?
    C7 C6 C5 C4 . . . . 0.6(7) ?
    C3 C4 C5 C6 . . . . -0.3(8) ?
    C10 C11 C12 C13 . . . . -2.3(9) ?
    C14 C13 C12 C11 . . . . -0.3(9) ?
