# Supplementary material for: Tetra-μ-benzoato-bis­[(3,5-dimethyl­pyridine)­copper(II)]
Source: Acta Crystallogr Sect E Struct Rep Online. 2012 Mar 17;68(Pt 4):m437. doi: 10.1107/S1600536812008604 (PMC3343836; doi:10.1107/S1600536812008604)
Supplement: Supplementary file 2 [file e-68-0m437-Isup2.hkl]

# 
# h,k,l, Fc-squared, Fo-squared, sigma(Fo-squared) and status flag 
# 
data_I
_shelx_title ' 1 in P1                     New: P-1' 
_shelx_refln_list_code          4 
_shelx_F_calc_maximum      115.54 
_exptl_crystal_F_000       426.00 
_reflns_d_resolution_high  0.7701 
 
loop_ 
 _symmetry_equiv_pos_as_xyz 
 'x, y, z' 
 '-x, -y, -z' 
 
_cell_length_a    10.2490 
_cell_length_b    10.6190 
_cell_length_c    10.7520 
_cell_angle_alpha  64.140 
_cell_angle_beta   67.340 
_cell_angle_gamma  80.360 
 
_shelx_F_squared_multiplier     1.000 
 
loop_ 
 _refln_index_h 
 _refln_index_k 
 _refln_index_l 
 _refln_F_squared_calc 
 _refln_F_squared_meas 
 _refln_F_squared_sigma 
 _refln_observed_status 
   2   0   0       71.19       65.48      2.52 o 
   3   0   0     1658.20     1854.47     53.87 o 
   4   0   0      198.56      174.40     13.01 o 
   5   0   0        6.64        2.76      1.53 o 
   6   0   0       83.48       75.21      6.00 o 
   7   0   0      168.43      151.33     17.96 o 
   8   0   0      308.83      305.71     31.55 o 
   9   0   0      111.47      137.61     21.19 o 
  10   0   0        2.24       -6.96      7.98 o 
  11   0   0       11.56       27.00     13.32 o 
  12   0   0        1.78        4.91     10.61 o 
 -12   1   0        0.09      -12.37     12.44 o 
 -11   1   0        6.50       11.27     10.40 o 
 -10   1   0        6.84       -6.17      7.53 o 
  -9   1   0      269.47      301.49     34.30 o 
  -8   1   0      242.85      224.55     24.25 o 
  -7   1   0      534.31      494.10     36.70 o 
  -6   1   0      433.49      349.77     24.83 o 
  -5   1   0       11.75        9.77      2.08 o 
  -4   1   0       89.39       87.31      3.74 o 
  -3   1   0      277.29      310.33     14.99 o 
  -2   1   0        0.94        3.13      1.30 o 
  -1   1   0      634.28      600.76     14.17 o 
   1   1   0     2464.04     2098.31     29.39 o 
   2   1   0      399.93      371.46     20.26 o 
   3   1   0     1273.94     1367.01    107.44 o 
   4   1   0       89.46       77.70      4.73 o 
   5   1   0     1143.53     1233.40     53.09 o 
   6   1   0       96.90       96.61      7.19 o 
   7   1   0        3.97        1.43      2.73 o 
   8   1   0       48.70       46.53      9.10 o 
   9   1   0        1.66        1.23      4.11 o 
  10   1   0       95.35       92.18     19.89 o 
  11   1   0       27.57        7.29     10.25 o 
  12   1   0       11.25        3.42     11.23 o 
 -12   2   0        5.99       24.70     29.66 o 
 -11   2   0       18.95       16.51     11.59 o 
 -10   2   0        0.20        5.04     15.86 o 
  -9   2   0       99.70      107.43     17.82 o 
  -8   2   0      290.42      309.55     30.41 o 
  -7   2   0      520.39      533.95     38.10 o 
  -6   2   0      733.35      856.78     48.65 o 
  -5   2   0       35.30       28.92      5.52 o 
  -4   2   0      201.62      187.14     20.98 o 
  -3   2   0      930.30     1044.00     38.19 o 
  -2   2   0     1559.88     1700.11     65.68 o 
  -1   2   0       78.33       82.20      3.89 o 
   0   2   0     1807.54     1652.48     35.27 o 
   1   2   0     5379.89     4424.81    140.88 o 
   2   2   0     1331.95     1307.50     96.18 o 
   3   2   0       83.61       84.83      3.70 o 
   4   2   0     1254.90     1281.83     46.40 o 
   5   2   0     1551.57     1661.62     73.38 o 
   6   2   0      262.43      241.67     21.03 o 
   7   2   0       99.11       75.35      8.25 o 
   8   2   0       53.01       40.22     11.03 o 
   9   2   0       10.75       16.85      6.24 o 
  10   2   0        1.85       -6.06      6.06 o 
  11   2   0        4.51        4.96     10.57 o 
  12   2   0        5.41       -2.51     14.57 o 
 -11   3   0       21.69        6.38      9.71 o 
 -10   3   0        5.21       10.41      8.63 o 
  -9   3   0        0.48        2.47      5.96 o 
  -8   3   0        2.53       -4.25      5.65 o 
  -7   3   0       63.26       81.71     17.39 o 
  -6   3   0       39.05       37.11     15.14 o 
  -5   3   0      737.88      826.29     44.16 o 
  -4   3   0      670.91      633.22     50.09 o 
  -3   3   0     1241.67     1125.49     69.97 o 
  -2   3   0     2685.89     2707.33     58.76 o 
  -1   3   0      293.72      237.71      6.74 o 
   0   3   0     1214.89     1179.39     25.56 o 
   1   3   0     1748.18     1633.78     59.99 o 
   2   3   0       30.22       29.88      2.13 o 
   3   3   0       57.52       62.93      7.08 o 
   4   3   0      864.90      903.07     26.93 o 
   5   3   0      147.59      137.61      8.00 o 
   6   3   0      635.30      687.83     52.66 o 
   7   3   0      162.89      149.18     20.56 o 
   8   3   0      114.44      104.55     11.35 o 
   9   3   0       37.39       41.69      8.90 o 
  10   3   0        3.53       12.29      6.58 o 
  11   3   0        0.20        5.77     14.98 o 
 -11   4   0       11.36        4.22      9.33 o 
 -10   4   0       17.19        5.30      7.95 o 
  -9   4   0       61.50       73.31     15.67 o 
  -8   4   0        9.27       12.01      7.45 o 
  -7   4   0       37.86       37.96      9.43 o 
  -6   4   0       70.25       72.93     10.41 o 
  -5   4   0        5.78        5.79      4.20 o 
  -4   4   0       59.61       77.55     13.85 o 
  -3   4   0      257.22      227.05     16.40 o 
  -2   4   0     3384.69     3469.72     89.79 o 
  -1   4   0     3362.62     3564.36     87.89 o 
   0   4   0     2636.21     2286.00    157.63 o 
   1   4   0        5.58        6.53      1.42 o 
   2   4   0      385.38      347.51     16.87 o 
   3   4   0      353.07      358.11     19.34 o 
   4   4   0        1.77        4.97      3.59 o 
   5   4   0       17.32       17.29      2.96 o 
   6   4   0        0.49        2.70      2.54 o 
   7   4   0       13.59       22.70      5.04 o 
   8   4   0      168.11      148.32     24.09 o 
   9   4   0       93.90       85.75     18.14 o 
  10   4   0       77.16       85.73     35.59 o 
  11   4   0       11.62       72.45     32.27 o 
 -11   5   0        2.59        5.65      9.21 o 
 -10   5   0       27.27       15.36     10.26 o 
  -9   5   0       92.79       90.05     18.25 o 
  -8   5   0       83.21       89.11     15.22 o 
  -7   5   0      146.19      160.02     18.96 o 
  -6   5   0      178.45      191.71     18.76 o 
  -5   5   0        0.52        1.27      3.59 o 
  -4   5   0       14.03       10.00      4.46 o 
  -3   5   0       73.71       91.75      8.93 o 
  -2   5   0       78.46       82.55      5.29 o 
  -1   5   0     1020.97     1031.80     49.26 o 
   0   5   0      324.56      259.38     19.81 o 
   1   5   0     1522.76     1497.14     43.61 o 
   2   5   0      856.60      792.80     37.12 o 
   3   5   0     2189.11     2408.23    108.86 o 
   4   5   0      367.94      377.35     26.57 o 
   5   5   0       45.93       60.46      9.84 o 
   6   5   0       12.97        5.63      6.00 o 
   7   5   0       12.80       32.20      8.64 o 
   8   5   0        5.76        4.64      9.45 o 
   9   5   0       19.23       49.18     15.42 o 
  10   5   0       39.71       35.56     15.55 o 
  11   5   0        8.16        8.87     16.50 o 
 -10   6   0        7.17        9.93     13.99 o 
  -9   6   0        9.67       13.79     10.25 o 
  -8   6   0       25.47       29.38     10.24 o 
  -7   6   0      138.50      130.15     17.65 o 
  -6   6   0      235.49      214.99     22.28 o 
  -5   6   0      458.82      410.57     36.89 o 
  -4   6   0      509.55      461.70     27.71 o 
  -3   6   0      186.56      171.51     24.67 o 
  -2   6   0       16.99       15.06      3.63 o 
  -1   6   0       17.07       17.15      4.97 o 
   0   6   0        0.51        7.32      3.67 o 
   1   6   0      535.23      526.31     34.30 o 
   2   6   0     1069.10      995.31     63.77 o 
   3   6   0     1002.30     1090.68     63.70 o 
   4   6   0     1096.35     1200.52     72.12 o 
   5   6   0       16.37       26.74      8.49 o 
   6   6   0       30.61       39.64      9.73 o 
   7   6   0       19.08       17.15      8.18 o 
   8   6   0        5.98        8.24      9.52 o 
   9   6   0        8.93        4.10     13.70 o 
  10   6   0        4.00       -9.65     11.62 o 
 -10   7   0        0.24       -8.53     10.17 o 
  -9   7   0        0.29        8.86      9.20 o 
  -8   7   0        0.19       -4.62      7.41 o 
  -7   7   0        3.83        5.83      7.17 o 
  -6   7   0      101.62       92.92     15.63 o 
  -5   7   0      817.54      809.02     56.78 o 
  -4   7   0      190.85      192.54     12.98 o 
  -3   7   0      382.38      352.42     34.49 o 
  -2   7   0      335.02      331.09     19.67 o 
  -1   7   0       84.49       92.10      7.74 o 
   0   7   0      133.22      153.84     10.97 o 
   1   7   0       43.69       40.47      5.15 o 
   2   7   0        8.69        8.01      5.08 o 
   3   7   0      617.05      598.73     42.20 o 
   4   7   0      465.18      501.03     39.05 o 
   5   7   0       48.98       52.07     11.71 o 
   6   7   0      141.33      134.09     19.43 o 
   7   7   0       49.04       53.66     13.36 o 
   8   7   0       30.05       35.10     28.08 o 
   9   7   0        7.05       19.00     27.73 o 
  10   7   0        0.08       -4.21     13.09 o 
  -9   8   0       36.78       32.42     13.86 o 
  -8   8   0       16.61       32.86     15.43 o 
  -7   8   0        1.75       -4.59      7.79 o 
  -6   8   0      152.48      136.72     19.90 o 
  -5   8   0      232.29      245.04     27.76 o 
  -4   8   0      130.58      115.82     20.59 o 
  -3   8   0      127.15      126.37     11.42 o 
  -2   8   0      178.18      175.95     12.66 o 
  -1   8   0       82.12       76.91      8.17 o 
   0   8   0       96.37       93.58     10.53 o 
   1   8   0       11.31       17.64      7.30 o 
   2   8   0       19.77       21.20      7.32 o 
   3   8   0        0.34        6.15      5.77 o 
   4   8   0      116.12       88.12     13.91 o 
   5   8   0        0.26        3.37     10.07 o 
   6   8   0        0.35       -4.45      7.19 o 
   7   8   0       53.84       83.17     18.81 o 
   8   8   0       61.42       86.96     20.57 o 
   9   8   0       27.42       63.56     23.72 o 
  -8   9   0       38.50       51.28     17.27 o 
  -7   9   0       48.83       52.04     14.78 o 
  -6   9   0        6.41       27.29     12.10 o 
  -5   9   0        0.88       -6.20      7.10 o 
  -4   9   0        0.23       16.71     10.74 o 
  -3   9   0        3.03        1.52      3.51 o 
  -2   9   0        7.66       12.03      5.16 o 
  -1   9   0      152.00      147.92     13.72 o 
   0   9   0      345.86      342.72     29.72 o 
   1   9   0      427.43      443.23     36.99 o 
   2   9   0      264.85      268.84     28.19 o 
   3   9   0       86.52       92.63     22.60 o 
   4   9   0        0.39       18.67     11.94 o 
   5   9   0        1.00       11.65      9.21 o 
   6   9   0        1.36       -6.04      8.65 o 
   7   9   0        2.27       17.45     11.60 o 
   8   9   0       10.36       11.24     11.65 o 
  -7  10   0       17.76       34.03     15.25 o 
  -6  10   0       23.02       45.19     20.38 o 
  -5  10   0       30.75       71.17     18.50 o 
  -4  10   0       31.49       42.06     37.77 o 
  -3  10   0       62.71       58.68      9.67 o 
  -2  10   0        8.42        5.06      5.21 o 
  -1  10   0       42.26       46.29     17.73 o 
   0  10   0       12.37       29.22     11.57 o 
   1  10   0      107.37      116.45     19.15 o 
   2  10   0      111.09      104.56     25.16 o 
   3  10   0      117.91      125.11     20.07 o 
   4  10   0       99.05      101.31     21.47 o 
   5  10   0        8.61       20.22     12.43 o 
   6  10   0        4.38        2.05      8.56 o 
   7  10   0        0.20       14.55     21.12 o 
  -5  11   0       31.18       44.85     15.44 o 
  -4  11   0       11.78        1.00      8.73 o 
  -3  11   0       41.95       60.32     20.11 o 
  -2  11   0       25.15       15.95     12.65 o 
  -1  11   0       32.91       25.81     11.23 o 
   0  11   0       20.06       28.71     12.09 o 
   1  11   0        1.91        0.25      8.68 o 
   2  11   0       12.07       31.41     13.73 o 
   3  11   0       65.09       92.66     21.54 o 
   4  11   0       29.27       42.72     17.84 o 
   5  11   0       36.84       61.48     25.91 o 
  -3  12   0       43.86       82.41     27.39 o 
  -1  12   0       18.71       30.84     15.81 o 
   0  12   0       17.70       28.88     14.11 o 
   1  12   0       10.92       -2.25      7.92 o 
   2  12   0        0.23        8.49     12.85 o 
  -4 -11   1        0.25        0.17      7.65 o 
  -3 -11   1        1.59       -1.73      7.09 o 
  -2 -11   1        0.94       29.84     31.41 o 
  -1 -11   1        8.12       23.59     11.97 o 
   0 -11   1       11.39       30.08     12.46 o 
   1 -11   1       15.95       20.30     26.45 o 
   2 -11   1       19.96       44.44     15.07 o 
   3 -11   1       41.35        2.30     10.00 o 
   4 -11   1       31.21        4.26     10.55 o 
   5 -11   1       21.59       17.94     15.84 o 
  -6 -10   1       31.79       49.41     18.46 o 
  -5 -10   1       16.31       37.46     24.07 o 
  -4 -10   1       32.42       70.34     18.12 o 
  -3 -10   1       52.14       66.52     32.32 o 
  -2 -10   1       43.36       70.05     16.53 o 
  -1 -10   1       97.99       95.57     20.32 o 
   0 -10   1        4.83       -0.97      5.98 o 
   1 -10   1        2.90        7.82      7.93 o 
   2 -10   1       58.26       65.58     15.37 o 
   3 -10   1      113.34      105.72     16.45 o 
   4 -10   1       77.94       68.20     14.70 o 
   5 -10   1       67.43       75.12     17.49 o 
   6 -10   1       19.74       12.14     11.86 o 
  -7  -9   1        2.83        1.96     10.34 o 
  -6  -9   1        0.07       -4.77     11.14 o 
  -5  -9   1       21.40       45.38     23.68 o 
  -4  -9   1       79.41       85.31     19.15 o 
  -3  -9   1      171.60      165.86     42.25 o 
  -2  -9   1      257.62      308.61     60.02 o 
  -1  -9   1      186.21      236.91     44.68 o 
   0  -9   1      229.19      224.16     26.79 o 
   1  -9   1       64.31       70.80     19.21 o 
   2  -9   1       29.52       23.26      6.09 o 
   3  -9   1       84.05       76.70     10.59 o 
   4  -9   1      127.34      112.77     28.34 o 
   5  -9   1       89.66       92.50     17.68 o 
   6  -9   1       13.14       18.07     15.00 o 
   7  -9   1       18.06       33.83     20.35 o 
   8  -9   1       15.56        7.84     19.86 o 
  -8  -8   1       13.49       34.35     16.23 o 
  -7  -8   1        3.44       -4.86      8.50 o 
  -6  -8   1       14.26       -7.49     16.60 o 
  -5  -8   1        1.56        7.21      7.46 o 
  -4  -8   1        6.48        5.27      6.99 o 
  -3  -8   1        1.15       -5.13      6.32 o 
  -2  -8   1       28.73       34.29      9.50 o 
  -1  -8   1      297.03      286.73     26.45 o 
   0  -8   1      771.13      795.39     76.69 o 
   1  -8   1      272.26      268.95     17.30 o 
   2  -8   1       48.16       45.68      6.82 o 
   3  -8   1       15.68       16.31      8.06 o 
   4  -8   1       11.78       19.14      5.34 o 
   5  -8   1        5.13       25.11      9.20 o 
   6  -8   1        7.63       27.99     10.39 o 
   7  -8   1       46.34       39.52     13.81 o 
   8  -8   1       88.27       91.47     29.44 o 
   9  -8   1       37.81       20.06     22.32 o 
  -9  -7   1       26.04       62.28     27.15 o 
  -8  -7   1       66.56       70.56     20.27 o 
  -7  -7   1      106.72       99.35     20.35 o 
  -6  -7   1      104.11       87.51     26.57 o 
  -5  -7   1        3.27        0.39      8.95 o 
  -4  -7   1       82.74       78.04     22.41 o 
  -3  -7   1        5.55        8.40      8.11 o 
  -2  -7   1       33.94       30.74      7.65 o 
  -1  -7   1       81.43       85.65     11.39 o 
   0  -7   1      279.70      257.25     14.05 o 
   1  -7   1      397.10      414.80     25.45 o 
   2  -7   1      121.77      135.22     16.92 o 
   3  -7   1      172.49      204.54     16.67 o 
   4  -7   1       44.74       48.53      6.37 o 
   5  -7   1      241.31      264.13     25.72 o 
   6  -7   1       27.53       27.43      9.62 o 
   7  -7   1       21.65       14.56     15.50 o 
   8  -7   1        2.11       -0.47      5.46 o 
   9  -7   1        9.34       31.86     22.84 o 
  10  -7   1       23.88        9.23     10.62 o 
 -10  -6   1        1.15       14.85     20.17 o 
  -9  -6   1        1.28        6.80     10.71 o 
  -8  -6   1       15.45       22.78     12.05 o 
  -7  -6   1       33.34       65.01     15.10 o 
  -6  -6   1       56.76       69.64     15.30 o 
  -5  -6   1        4.20        8.81      6.43 o 
  -4  -6   1      647.40      620.84    112.74 o 
  -3  -6   1      302.38      315.28     30.30 o 
  -2  -6   1      324.85      335.05     23.91 o 
  -1  -6   1       25.31       26.54      6.11 o 
   0  -6   1        0.50        5.09      3.18 o 
   1  -6   1      284.14      324.67     14.95 o 
   2  -6   1      208.49      202.17     11.66 o 
   3  -6   1      172.77      181.99     12.92 o 
   4  -6   1      717.27      665.59     66.14 o 
   5  -6   1      478.32      483.25     47.41 o 
   6  -6   1       40.44       69.85     14.07 o 
   7  -6   1       99.30      103.33     16.70 o 
   8  -6   1       21.81       49.91     21.38 o 
   9  -6   1        3.42        5.48      7.85 o 
  10  -6   1        0.05       -6.03      8.41 o 
 -10  -5   1        3.57        3.92     14.71 o 
  -9  -5   1        7.00        6.99      9.61 o 
  -8  -5   1        3.75       -2.75      7.35 o 
  -7  -5   1        0.13        2.79      9.35 o 
  -6  -5   1       16.66       28.06     11.56 o 
  -5  -5   1      318.26      356.41     29.08 o 
  -4  -5   1      488.49      526.81     42.86 o 
  -3  -5   1      763.44      783.33     43.63 o 
  -2  -5   1     1349.49     1336.58     64.24 o 
  -1  -5   1      760.10      732.88     42.48 o 
   0  -5   1        4.85        7.40      2.44 o 
   1  -5   1       65.85       74.84      6.55 o 
   2  -5   1       32.71       30.28      3.72 o 
   3  -5   1        5.84       11.00      3.07 o 
   4  -5   1      582.13      526.11     49.20 o 
   5  -5   1      157.68      163.13     15.54 o 
   6  -5   1      314.20      333.88     27.68 o 
   7  -5   1      255.23      261.57     25.61 o 
   8  -5   1      174.76      175.16     22.84 o 
   9  -5   1       62.25       63.70     20.95 o 
  10  -5   1       44.12       58.32     20.31 o 
  11  -5   1        0.84       34.65     13.99 o 
 -11  -4   1       11.52       52.75     29.62 o 
 -10  -4   1       22.54        0.72     12.41 o 
  -9  -4   1        6.48        4.01      9.55 o 
  -8  -4   1       27.76       31.13     11.38 o 
  -7  -4   1        9.85        5.64     12.94 o 
  -6  -4   1        0.56        7.37      6.36 o 
  -5  -4   1       17.47       19.87      6.23 o 
  -4  -4   1      161.31      160.38     20.98 o 
  -3  -4   1      242.12      236.62     15.76 o 
  -2  -4   1     1081.81     1117.66     48.74 o 
  -1  -4   1     1444.67     1308.27     27.55 o 
   0  -4   1     2050.21     2047.19     55.83 o 
   1  -4   1     2115.76     2238.27     59.78 o 
   2  -4   1       16.77       21.77      2.63 o 
   3  -4   1      105.53      108.36     10.96 o 
   4  -4   1        5.78       13.03      2.36 o 
   5  -4   1      110.01      119.38     11.26 o 
   6  -4   1      110.82      125.92     14.00 o 
   7  -4   1      148.50      152.36     17.38 o 
   8  -4   1      212.34      212.94     23.70 o 
   9  -4   1      140.49      160.06     23.03 o 
  10  -4   1        6.53       30.73     18.70 o 
  11  -4   1        2.39       19.18     17.08 o 
 -11  -3   1        7.14        4.30     14.19 o 
 -10  -3   1        5.90       -1.63      9.30 o 
  -9  -3   1       72.68       83.72     20.05 o 
  -8  -3   1      196.44      158.48     28.39 o 
  -7  -3   1      172.09      115.63     19.69 o 
  -6  -3   1      168.55      165.37     23.99 o 
  -5  -3   1        0.55        2.52      2.53 o 
  -4  -3   1      101.64       98.60      5.89 o 
  -3  -3   1        0.19        2.64      1.21 o 
  -2  -3   1       50.86       44.47      4.61 o 
  -1  -3   1      765.57      707.99     27.37 o 
   0  -3   1     2160.04     2172.57     45.64 o 
   1  -3   1     4094.65     3972.29    177.56 o 
   2  -3   1     7459.64     7086.77    170.80 o 
   3  -3   1     3314.85     3183.04    243.25 o 
   4  -3   1      411.90      466.51     32.31 o 
   5  -3   1       60.03       68.05      7.69 o 
   6  -3   1      211.24      205.10     17.18 o 
   7  -3   1       30.63       27.70      7.83 o 
   8  -3   1       95.64      118.46     17.21 o 
   9  -3   1       64.61       78.70     15.39 o 
  10  -3   1       25.04       48.13     14.28 o 
  11  -3   1       36.13       36.69     15.39 o 
  12  -3   1        1.41        8.80     15.47 o 
 -11  -2   1        1.52       -1.20     11.65 o 
 -10  -2   1        0.38        0.63      4.48 o 
  -9  -2   1        9.29        7.13      5.55 o 
  -8  -2   1       86.22       68.46     10.63 o 
  -7  -2   1      356.89      324.43     21.18 o 
  -6  -2   1      573.92      594.19     29.63 o 
  -5  -2   1      750.04      803.65     31.65 o 
  -4  -2   1      507.46      563.27     44.45 o 
  -3  -2   1       62.93       86.44      4.51 o 
  -2  -2   1      166.49      148.81     11.19 o 
  -1  -2   1     1922.66     1924.71     34.77 o 
   0  -2   1     1180.26     1144.07     31.02 o 
   1  -2   1      418.82      402.59      9.54 o 
   2  -2   1     1136.20     1104.90     36.15 o 
   3  -2   1      609.20      544.66     28.85 o 
   4  -2   1     2835.20     3329.60    125.86 o 
   5  -2   1        5.23       18.48      4.48 o 
   6  -2   1      106.05       86.61      9.79 o 
   7  -2   1      166.35      153.43     15.21 o 
   8  -2   1       20.88       22.70      8.55 o 
   9  -2   1        0.07        4.04      6.01 o 
  10  -2   1        0.83        3.47     11.56 o 
  11  -2   1       14.71       20.59     27.85 o 
  12  -2   1       14.79       14.28     11.93 o 
 -11  -1   1        1.07       -7.49      9.71 o 
 -10  -1   1       13.70       32.10     13.47 o 
  -9  -1   1        4.23       14.41      6.23 o 
  -8  -1   1        1.30        4.74      4.17 o 
  -7  -1   1      152.18      151.75     19.38 o 
  -6  -1   1      673.82      737.67     33.19 o 
  -5  -1   1     2452.34     2698.55     90.58 o 
  -4  -1   1      657.74      701.32     24.00 o 
  -3  -1   1       53.30       66.83      3.86 o 
  -2  -1   1      688.20      826.07     22.78 o 
  -1  -1   1      115.06      143.88      4.69 o 
   0  -1   1      152.92      166.61      8.02 o 
   1  -1   1    12225.50    11105.09    166.36 o 
   2  -1   1       14.11       10.79      2.78 o 
   3  -1   1      358.00      348.53      8.68 o 
   4  -1   1      709.78      623.71     25.69 o 
   5  -1   1      169.83      122.59      9.26 o 
   6  -1   1      253.26      258.30     18.08 o 
   7  -1   1      547.91      592.74     37.59 o 
   8  -1   1      336.31      329.76     27.52 o 
   9  -1   1      229.35      241.79     26.26 o 
  10  -1   1        2.49       11.17     16.87 o 
  11  -1   1        0.38       -6.84      9.30 o 
  12  -1   1        6.38       -5.31      9.62 o 
 -11   0   1       16.46       23.92     13.49 o 
 -10   0   1        3.24       10.27     14.74 o 
  -9   0   1       43.36       50.77     18.47 o 
  -8   0   1       93.28       87.00     16.24 o 
  -7   0   1        7.19        8.84     10.50 o 
  -6   0   1       41.08       37.34      5.46 o 
  -5   0   1       23.96       20.20      3.91 o 
  -4   0   1      191.04      197.56      9.24 o 
  -3   0   1     1282.30     1474.42     62.56 o 
  -2   0   1    10491.68    13519.30    283.80 o 
  -1   0   1     2109.65     2446.60     32.32 o 
   2   0   1      295.44      268.39      7.47 o 
   3   0   1      530.10      557.65     35.73 o 
   4   0   1      229.98      273.10     22.80 o 
   5   0   1      721.62      767.40     34.81 o 
   6   0   1      116.09      122.34     14.78 o 
   7   0   1      320.80      325.51     25.59 o 
   8   0   1      239.44      275.31     26.21 o 
   9   0   1       72.71       77.56     14.60 o 
  10   0   1        0.92        9.54      8.11 o 
  11   0   1       55.55       63.16     17.70 o 
  12   0   1        8.10       17.42     13.72 o 
 -11   1   1        3.70       20.17     12.47 o 
 -10   1   1        5.00       19.18     17.60 o 
  -9   1   1      176.03      200.50     27.80 o 
  -8   1   1      132.47      125.43     18.70 o 
  -7   1   1      159.75      166.34     22.41 o 
  -6   1   1       15.67       29.62      5.39 o 
  -5   1   1        3.90        5.81      5.55 o 
  -4   1   1       22.03       31.95      2.95 o 
  -3   1   1      855.00     1194.66     44.94 o 
  -2   1   1     5527.32     6520.01    121.94 o 
  -1   1   1     6476.18     6898.12    116.80 o 
   2   1   1    13108.45    13049.24    216.48 o 
   3   1   1      630.44      568.77     29.97 o 
   4   1   1       69.72       49.70      5.11 o 
   5   1   1        0.49        2.38      2.53 o 
   6   1   1        0.88       -0.58      2.67 o 
   7   1   1       27.04       18.57      4.28 o 
   8   1   1      434.22      334.23     57.33 o 
   9   1   1       12.82       16.87     13.49 o 
  10   1   1       88.32      112.75     30.14 o 
  11   1   1       24.96       48.50     17.15 o 
  12   1   1       15.11       50.86     18.75 o 
 -11   2   1        2.88       -3.58      9.67 o 
 -10   2   1       12.57        9.09     10.26 o 
  -9   2   1       89.36       92.98     18.45 o 
  -8   2   1      300.62      315.69     49.13 o 
  -7   2   1      407.20      410.63     32.29 o 
  -6   2   1      656.75      638.77     39.31 o 
  -5   2   1       93.93       94.06      9.38 o 
  -4   2   1      927.84      944.12     41.73 o 
  -3   2   1       22.97       28.13      4.46 o 
  -2   2   1      349.55      460.86     12.43 o 
  -1   2   1     2879.48     2863.74     44.22 o 
   0   2   1     1336.98     1271.41     41.49 o 
   1   2   1      617.88      570.81     23.98 o 
   2   2   1    11571.90    11767.83    208.29 o 
   3   2   1     2523.58     2370.33    123.74 o 
   4   2   1     1258.53     1232.59     43.03 o 
   5   2   1      725.98      813.04     57.45 o 
   6   2   1       42.05       40.47      7.93 o 
   7   2   1       18.85       24.70      6.70 o 
   8   2   1        3.79        8.78      8.81 o 
   9   2   1        0.38        2.38      5.36 o 
  10   2   1       48.49       33.58      7.75 o 
  11   2   1       39.40       47.72     17.80 o 
  12   2   1       27.93       38.04     40.33 o 
 -11   3   1       17.05       17.66     12.58 o 
 -10   3   1        0.16        8.24      8.99 o 
  -9   3   1        1.02       56.76     48.66 o 
  -8   3   1       97.92       89.21     15.95 o 
  -7   3   1      454.52      464.48     36.78 o 
  -6   3   1      471.54      450.11     34.81 o 
  -5   3   1      713.69      613.31     34.96 o 
  -4   3   1      789.17      743.23     36.25 o 
  -3   3   1      108.34      104.18      7.92 o 
  -2   3   1      170.97      165.97     10.46 o 
  -1   3   1      145.68      137.00      4.26 o 
   0   3   1        4.69        6.80      1.58 o 
   1   3   1     1877.52     1714.84     35.75 o 
   2   3   1     2862.34     2882.67     58.15 o 
   3   3   1     2857.58     2859.00     64.59 o 
   4   3   1     3703.18     3477.17    142.92 o 
   5   3   1      389.97      341.54     18.63 o 
   6   3   1      138.19      114.96     16.31 o 
   7   3   1       62.59       51.29      6.89 o 
   8   3   1       37.17       36.27      6.93 o 
   9   3   1        2.41       -0.46      3.52 o 
  10   3   1        1.39       -0.09      4.25 o 
  11   3   1        1.63       -3.21      8.31 o 
  12   3   1       10.76       -9.52     17.84 o 
 -11   4   1       12.88       17.93     13.47 o 
 -10   4   1        2.28        0.58      7.15 o 
  -9   4   1       23.39       51.44     14.19 o 
  -8   4   1        8.15        3.24      6.00 o 
  -7   4   1        1.18       -2.12      4.75 o 
  -6   4   1        0.35        0.29      3.51 o 
  -5   4   1      559.01      606.35     35.84 o 
  -4   4   1     1295.36     1329.96     61.92 o 
  -3   4   1     2753.95     2951.87    160.22 o 
  -2   4   1      455.06      442.96     21.50 o 
  -1   4   1     1265.24     1151.77     29.23 o 
   0   4   1     1397.81     1403.47     43.41 o 
   1   4   1      588.20      582.80     16.18 o 
   2   4   1        0.23       -0.19      1.13 o 
   3   4   1     1726.00     1740.27     55.50 o 
   4   4   1        6.30        7.96      1.75 o 
   5   4   1       93.65       72.68      8.23 o 
   6   4   1      207.98      158.27     17.57 o 
   7   4   1      129.53      128.32     13.41 o 
   8   4   1      202.64      201.14     28.72 o 
   9   4   1       48.82       44.17      8.97 o 
  10   4   1       30.98       40.78     16.41 o 
  11   4   1        8.36       17.92     11.39 o 
  12   4   1        0.07       16.60     21.45 o 
 -11   5   1        5.09       19.99     27.99 o 
 -10   5   1       34.27       29.22     13.93 o 
  -9   5   1       44.93       50.27     22.67 o 
  -8   5   1       30.29       34.75     11.91 o 
  -7   5   1        4.22       27.12      8.71 o 
  -6   5   1        0.11        1.26      4.10 o 
  -5   5   1       22.80       22.52      7.06 o 
  -4   5   1       22.09       15.15      3.75 o 
  -3   5   1      511.32      460.21     24.89 o 
  -2   5   1      199.24      157.44      7.04 o 
  -1   5   1     1278.21     1325.60     39.40 o 
   0   5   1      246.17      220.66      9.34 o 
   1   5   1     1460.04     1399.14     40.61 o 
   2   5   1      805.66      656.73     26.24 o 
   3   5   1      261.16      269.41     19.49 o 
   4   5   1        1.71        2.57      1.41 o 
   5   5   1       30.48       31.96      3.62 o 
   6   5   1       27.93       22.05      3.99 o 
   7   5   1        2.56        6.37      5.31 o 
   8   5   1       41.42       40.44     13.20 o 
   9   5   1       45.64       41.27     23.83 o 
  10   5   1       84.82       64.90     16.47 o 
  11   5   1       17.11       27.03     14.04 o 
 -10   6   1       22.82       49.76     37.79 o 
  -9   6   1       22.69       29.12     12.23 o 
  -8   6   1       69.04       75.50     23.30 o 
  -7   6   1      123.27      133.62     18.65 o 
  -6   6   1       59.32       57.24     11.03 o 
  -5   6   1       58.37       65.57     11.59 o 
  -4   6   1       62.09       39.99      9.40 o 
  -3   6   1        9.65       12.71      5.03 o 
  -2   6   1        2.87        5.39      2.18 o 
  -1   6   1      107.50      129.16     10.86 o 
   0   6   1      242.86      232.22     11.07 o 
   1   6   1      815.73      827.51     39.95 o 
   2   6   1     2245.75     1901.88     93.51 o 
   3   6   1      416.60      314.88     16.23 o 
   4   6   1      693.14      652.24     38.03 o 
   5   6   1      235.15      212.10     38.20 o 
   6   6   1        5.36        4.91      6.25 o 
   7   6   1        0.03       10.09      8.21 o 
   8   6   1        0.95       -8.80      9.45 o 
   9   6   1       33.96       11.24      9.74 o 
  10   6   1       13.70        4.36      8.34 o 
  11   6   1       14.10       39.99     15.94 o 
 -10   7   1        0.59       14.06     15.84 o 
  -9   7   1        0.46        0.64      6.10 o 
  -8   7   1        1.78        4.49      7.58 o 
  -7   7   1       53.45       52.60     12.66 o 
  -6   7   1       43.27       50.32     11.30 o 
  -5   7   1      649.53      700.60     51.46 o 
  -4   7   1      256.78      259.57     21.22 o 
  -3   7   1      153.31      125.99     12.62 o 
  -2   7   1      147.51      142.01      9.68 o 
  -1   7   1      743.18      769.68     32.95 o 
   0   7   1        7.26        8.13      5.24 o 
   1   7   1      416.74      393.48     17.83 o 
   2   7   1     1374.01     1137.49     84.78 o 
   3   7   1     1291.19     1217.39     98.60 o 
   4   7   1      346.29      328.92     33.51 o 
   5   7   1       75.40       59.27     11.58 o 
   6   7   1      149.21      142.39     20.71 o 
   7   7   1       22.49       30.96     11.11 o 
   8   7   1        1.74        1.51      7.36 o 
   9   7   1        0.59       12.10     14.09 o 
  10   7   1        2.77       17.71     21.60 o 
  -9   8   1        0.23        8.23     11.46 o 
  -8   8   1        0.67        7.00      8.28 o 
  -7   8   1        0.62       14.57     12.23 o 
  -6   8   1      127.21      125.51     27.06 o 
  -5   8   1      259.18      261.86     26.94 o 
  -4   8   1      266.55      278.42     25.45 o 
  -3   8   1      239.74      219.92     20.99 o 
  -2   8   1       50.37       52.35      7.28 o 
  -1   8   1       72.88       85.57     10.59 o 
   0   8   1       75.78       82.87      8.40 o 
   1   8   1       20.29       25.32      4.91 o 
   2   8   1        8.77       12.16      7.15 o 
   3   8   1       63.36       47.39      9.46 o 
   4   8   1       73.40       59.73     11.29 o 
   5   8   1      211.25      223.63     51.45 o 
   6   8   1      174.82      199.01     38.94 o 
   7   8   1      118.84      165.34     28.42 o 
   8   8   1       48.27       43.68     15.17 o 
   9   8   1       17.33       64.23     27.06 o 
  10   8   1        1.13       23.00     26.27 o 
  -8   9   1       31.29       31.97     13.88 o 
  -7   9   1        7.34       27.04     16.26 o 
  -6   9   1       22.84       10.37     10.14 o 
  -5   9   1        9.57        1.29      5.37 o 
  -4   9   1      122.69      120.11     16.26 o 
  -3   9   1      168.62      183.74     18.07 o 
  -2   9   1      215.55      218.29     20.90 o 
  -1   9   1      545.62      564.78     34.12 o 
   0   9   1      480.89      503.16     67.02 o 
   1   9   1        2.16        7.14      4.78 o 
   2   9   1       33.21       30.15      8.80 o 
   3   9   1        4.12        1.01      6.80 o 
   4   9   1       12.35       29.56     10.10 o 
   5   9   1        0.19       14.34      8.65 o 
   6   9   1       36.50       52.29     17.68 o 
   7   9   1       42.75       63.39     17.17 o 
   8   9   1       31.13       51.97     18.85 o 
   9   9   1        3.76       17.09     13.43 o 
  -7  10   1       15.87       28.07     13.30 o 
  -6  10   1        9.42       22.10     18.47 o 
  -5  10   1       21.04       27.15     10.67 o 
  -4  10   1        0.63        2.10      6.41 o 
  -3  10   1        9.80       16.63     14.33 o 
  -2  10   1       11.97       19.25      6.46 o 
  -1  10   1      102.38      121.36     14.41 o 
   0  10   1      105.49      111.76     17.91 o 
   1  10   1      123.81      129.93     20.59 o 
   2  10   1      121.80      150.27     23.00 o 
   3  10   1       82.91       99.15     24.19 o 
   4  10   1       46.06       64.70     15.12 o 
   5  10   1        3.85       25.19     13.32 o 
   6  10   1        8.28        9.36      9.51 o 
   7  10   1       13.69       11.78     20.02 o 
   8  10   1        1.25        9.38     10.75 o 
  -6  11   1       16.31       30.72     23.75 o 
  -5  11   1       36.56       56.59     19.12 o 
  -4  11   1       33.11       44.29     15.33 o 
  -3  11   1       22.13       27.29     11.07 o 
  -2  11   1        0.22       12.50      7.48 o 
  -1  11   1        0.06       14.33     13.64 o 
   0  11   1       16.40       20.53     10.69 o 
   1  11   1       25.33       19.20      9.57 o 
   2  11   1       11.09       24.06     11.04 o 
   3  11   1      105.53      105.39     27.67 o 
   4  11   1       62.58       86.16     33.97 o 
   5  11   1       43.36       53.18     19.04 o 
   6  11   1        5.32       -3.60      8.40 o 
  -3  12   1        5.43       -0.58      8.42 o 
  -2  12   1        0.34       -5.67     11.68 o 
  -1  12   1        8.49       -4.82      8.33 o 
   0  12   1       11.24       36.06     19.95 o 
   1  12   1       12.38       29.13     12.46 o 
   2  12   1        0.61       -3.20      8.48 o 
   3  12   1        4.35        8.47     10.02 o 
   4  12   1       31.81       73.62     27.85 o 
  -2 -11   2        3.39       12.36     13.18 o 
  -1 -11   2        2.70        9.53     12.11 o 
   0 -11   2        7.78       33.78     16.26 o 
   1 -11   2       42.69       54.69     18.04 o 
   2 -11   2       48.01       50.14     22.85 o 
  -4 -10   2        9.07       10.45     12.28 o 
  -3 -10   2        1.51       12.50     16.79 o 
  -2 -10   2        5.60       -7.05     11.19 o 
  -1 -10   2        0.02        0.14      7.80 o 
   0 -10   2        1.16       -0.17     10.48 o 
   1 -10   2       20.43       49.53     15.65 o 
   2 -10   2       65.38       75.77     16.29 o 
   3 -10   2       63.32       48.66     19.38 o 
   4 -10   2       43.53       68.19     20.79 o 
   5 -10   2       52.90       37.08     17.08 o 
   6 -10   2       16.57       32.24     19.76 o 
  -6  -9   2       21.48       41.84     18.33 o 
  -5  -9   2       56.39       43.09     18.85 o 
  -4  -9   2       67.65       89.59     19.46 o 
  -3  -9   2        5.04       35.60     13.09 o 
  -2  -9   2       41.82       40.80     18.61 o 
  -1  -9   2       75.57       74.76     15.86 o 
   0  -9   2       88.15       98.12     17.48 o 
   1  -9   2       31.17       26.81     10.31 o 
   2  -9   2      103.66      136.37     28.75 o 
   3  -9   2      107.41       99.82     11.85 o 
   4  -9   2      114.97      131.51     28.83 o 
   5  -9   2       49.82       64.86     29.59 o 
   6  -9   2       29.65       17.69     22.32 o 
   7  -9   2       45.77       52.36     17.68 o 
  -7  -8   2        2.52       -7.12     10.20 o 
  -6  -8   2        3.71        4.50     12.17 o 
  -5  -8   2        0.42        7.64      8.77 o 
  -4  -8   2       56.80       40.52     13.26 o 
  -3  -8   2       95.84      114.20     18.84 o 
  -2  -8   2      147.42      128.94     19.50 o 
  -1  -8   2      342.89      301.40     30.33 o 
   0  -8   2      649.57      645.02     93.91 o 
   1  -8   2      263.33      258.49     26.62 o 
   2  -8   2       14.82       22.02      6.26 o 
   3  -8   2        5.93       18.96      5.70 o 
   4  -8   2       45.25       39.72      9.05 o 
   5  -8   2      137.51      171.13     27.73 o 
   6  -8   2       94.06       92.75     20.35 o 
   7  -8   2       77.51       70.62     18.54 o 
   8  -8   2       32.32       45.08     15.09 o 
   9  -8   2       17.94       -2.69      8.40 o 
  -8  -7   2       51.46       59.45     19.88 o 
  -7  -7   2        7.65        9.93     15.81 o 
  -6  -7   2        1.79       21.76     10.95 o 
  -5  -7   2       34.03       29.90     11.57 o 
  -4  -7   2      132.56      122.08     20.05 o 
  -3  -7   2        1.88       -4.55      5.61 o 
  -2  -7   2       21.16       21.62      8.06 o 
  -1  -7   2      328.56      316.97     26.81 o 
   0  -7   2      416.43      464.75     35.80 o 
   1  -7   2      314.35      387.31     69.37 o 
   2  -7   2      136.40      146.05     11.67 o 
   3  -7   2       79.32       80.16      8.87 o 
   4  -7   2       25.10       26.85      5.65 o 
   5  -7   2      108.62       98.87     24.44 o 
   6  -7   2        0.80        3.49      5.60 o 
   7  -7   2       82.86       68.69     19.52 o 
   8  -7   2       70.25       82.20     17.69 o 
   9  -7   2       24.61       48.48     19.11 o 
  10  -7   2       21.17       53.56     17.38 o 
  -9  -6   2       12.45       22.16     22.85 o 
  -8  -6   2       44.98       61.39     19.98 o 
  -7  -6   2       58.23       64.16     19.12 o 
  -6  -6   2      133.65      153.39     22.11 o 
  -5  -6   2        5.19        8.61      7.17 o 
  -4  -6   2      122.87      138.81     20.00 o 
  -3  -6   2        3.33        1.90      8.94 o 
  -2  -6   2        5.74        7.09      8.92 o 
  -1  -6   2       82.88       72.54     16.51 o 
   0  -6   2      299.53      298.45     14.18 o 
   1  -6   2      480.34      534.20     24.43 o 
   2  -6   2      647.99      691.02     31.19 o 
   3  -6   2      373.68      377.82     32.36 o 
   4  -6   2      497.09      492.62     50.22 o 
   5  -6   2      253.04      259.58     23.44 o 
   6  -6   2       13.96        3.55      6.79 o 
   7  -6   2        0.07        3.72      5.82 o 
   8  -6   2        0.38        2.47      7.84 o 
   9  -6   2        0.94       -3.28      7.60 o 
  10  -6   2        5.00        0.87      7.10 o 
  -9  -5   2        3.57       -5.74     10.04 o 
  -8  -5   2       27.53       45.57     16.38 o 
  -7  -5   2       49.61       45.46     14.12 o 
  -6  -5   2        8.44        6.17      5.95 o 
  -5  -5   2      309.48      355.31     33.47 o 
  -4  -5   2      482.80      531.34     66.28 o 
  -3  -5   2      189.33      192.27     18.22 o 
  -2  -5   2      117.33      125.27     12.37 o 
  -1  -5   2       24.31       19.36      5.11 o 
   0  -5   2       86.04       88.13      5.80 o 
   1  -5   2        2.20        0.98      2.19 o 
   2  -5   2      181.54      164.04      9.62 o 
   3  -5   2      431.94      400.14     18.86 o 
   4  -5   2     1159.02     1166.79     45.62 o 
   5  -5   2      166.36      147.00     12.82 o 
   6  -5   2      103.11       98.20     13.68 o 
   7  -5   2       25.59       41.42     11.11 o 
   8  -5   2       60.76       75.81     14.73 o 
   9  -5   2       80.14       69.23     15.71 o 
  10  -5   2       12.62        4.66      8.17 o 
  11  -5   2       13.05        2.46      7.86 o 
 -10  -4   2        6.21        4.81     15.60 o 
  -9  -4   2        2.74       12.23     10.71 o 
  -8  -4   2        3.54       10.65     15.60 o 
  -7  -4   2        2.77        2.58     11.51 o 
  -6  -4   2        0.27       -1.11      6.99 o 
  -5  -4   2      251.86      246.98     22.97 o 
  -4  -4   2      460.76      507.96     35.86 o 
  -3  -4   2      773.52      814.70     62.00 o 
  -2  -4   2      723.07      759.11     39.79 o 
  -1  -4   2      135.43      109.49      7.56 o 
   0  -4   2       42.59       47.01      3.50 o 
   1  -4   2      383.37      415.37     17.73 o 
   2  -4   2      344.25      332.82     20.16 o 
   3  -4   2        0.15       10.31      6.48 o 
   4  -4   2       18.33       14.43      2.99 o 
   5  -4   2      104.56      113.98     11.36 o 
   6  -4   2      214.10      203.34     18.04 o 
   7  -4   2      132.22      160.56     23.56 o 
   8  -4   2       87.78      125.55     17.20 o 
   9  -4   2      187.99      196.82     25.21 o 
  10  -4   2       72.46       70.77     21.50 o 
  11  -4   2       32.70       42.58     15.07 o 
 -10  -3   2       27.85       41.58     14.94 o 
  -9  -3   2       10.41        0.40      6.19 o 
  -8  -3   2       10.89       23.21     10.17 o 
  -7  -3   2        4.84       12.83      5.11 o 
  -6  -3   2       56.90       44.29     11.04 o 
  -5  -3   2        0.20        6.65      3.50 o 
  -4  -3   2       48.87       34.56      5.69 o 
  -3  -3   2       50.82       46.50      6.65 o 
  -2  -3   2      362.22      337.82     18.53 o 
  -1  -3   2      613.34      502.21     22.44 o 
   0  -3   2     5855.45     6609.89    236.76 o 
   1  -3   2     3159.48     3194.80     79.82 o 
   2  -3   2     3465.29     3482.30    117.81 o 
   3  -3   2      543.87      523.79     26.88 o 
   4  -3   2        0.22        0.69      1.60 o 
   5  -3   2       84.49       73.39      6.97 o 
   6  -3   2      346.57      392.78     26.50 o 
   7  -3   2      181.52      191.90     19.38 o 
   8  -3   2      273.93      287.48     26.68 o 
   9  -3   2      216.96      225.16     24.71 o 
  10  -3   2       28.78       54.56     15.15 o 
  11  -3   2        3.65        8.76      9.20 o 
 -11  -2   2        2.26      -13.58     18.94 o 
 -10  -2   2       10.18       15.02     17.15 o 
  -9  -2   2       23.47       16.52      8.11 o 
  -8  -2   2       30.70       28.68      6.81 o 
  -7  -2   2      171.13      135.22     28.13 o 
  -6  -2   2      215.83      192.19     23.28 o 
  -5  -2   2      461.38      477.73     28.83 o 
  -4  -2   2      296.39      318.59     24.01 o 
  -3  -2   2       57.11       45.91      9.41 o 
  -2  -2   2      101.59      112.91     10.39 o 
  -1  -2   2      337.81      372.08     48.37 o 
   0  -2   2      225.38      177.50      9.67 o 
   1  -2   2     1821.80     1689.30     38.00 o 
   2  -2   2     7780.15     7914.96    175.15 o 
   3  -2   2     2650.04     2507.21    137.63 o 
   4  -2   2     1270.61     1207.51     42.88 o 
   5  -2   2       37.85       35.87      3.50 o 
   6  -2   2        5.37       11.08     10.19 o 
   7  -2   2       15.37       11.33      5.66 o 
   8  -2   2       24.44       32.56      9.67 o 
   9  -2   2       20.99       36.18     10.94 o 
  10  -2   2       99.26      126.76     22.22 o 
  11  -2   2       60.57       76.62     19.88 o 
  12  -2   2       15.01       41.57     23.87 o 
 -11  -1   2        0.06        5.98     15.98 o 
 -10  -1   2        0.57        2.89     12.01 o 
  -9  -1   2       25.36       22.44     10.19 o 
  -8  -1   2        3.49       -3.44      4.01 o 
  -7  -1   2      282.70      273.98     23.70 o 
  -6  -1   2      609.45      602.42     43.66 o 
  -5  -1   2     1955.57     2176.94     83.43 o 
  -4  -1   2       92.59       89.24      7.29 o 
  -3  -1   2       10.87       11.31      2.44 o 
  -2  -1   2       10.07       15.72      2.42 o 
  -1  -1   2       40.35       53.50      2.49 o 
   0  -1   2      263.42      280.78      9.48 o 
   1  -1   2      302.98      333.10      8.43 o 
   2  -1   2      970.21     1046.47     41.22 o 
   3  -1   2     3835.40     3594.89     77.40 o 
   4  -1   2      953.64      894.18     41.21 o 
   5  -1   2      260.11      248.08     10.12 o 
   6  -1   2      866.22      946.24     82.96 o 
   7  -1   2      280.36      334.70     32.20 o 
   8  -1   2       59.45       63.73     11.25 o 
   9  -1   2        5.99       13.86      7.08 o 
  10  -1   2       41.38       97.72     41.62 o 
  11  -1   2       17.49       37.82     17.39 o 
  12  -1   2       15.39       21.87     14.96 o 
 -11   0   2       11.12       -2.42      8.03 o 
 -10   0   2        0.20        3.71     11.07 o 
  -9   0   2        1.56       -1.17      8.27 o 
  -8   0   2       72.64       55.08      8.24 o 
  -7   0   2        2.07       -0.14      2.51 o 
  -6   0   2      617.64      670.60     32.50 o 
  -5   0   2     2360.73     2741.02     99.30 o 
  -4   0   2     3491.21     4138.82    129.42 o 
  -3   0   2      387.20      389.93     14.28 o 
  -2   0   2        3.82        9.96      3.29 o 
  -1   0   2     4825.11     5602.84    145.84 o 
   0   0   2     3327.40     3663.45     71.49 o 
   1   0   2      234.36      226.37      7.60 o 
   2   0   2      282.91      264.40     13.67 o 
   3   0   2      930.82      874.06     19.83 o 
   4   0   2       13.78       11.49      2.18 o 
   5   0   2      666.32      673.24     23.39 o 
   6   0   2      557.11      550.02     39.17 o 
   7   0   2      194.76      180.51     19.78 o 
   8   0   2      163.96      100.80     23.24 o 
   9   0   2      183.85      185.50     21.67 o 
  10   0   2        0.18        0.72      7.35 o 
  11   0   2        4.72       14.64     10.10 o 
  12   0   2        0.07       25.24     16.19 o 
 -11   1   2       11.75        2.97      8.74 o 
 -10   1   2        3.14        4.93      8.35 o 
  -9   1   2       26.29       38.63     13.24 o 
  -8   1   2       14.51       23.19     11.55 o 
  -7   1   2       44.01       41.41      7.87 o 
  -6   1   2        9.63        5.50      3.46 o 
  -5   1   2       76.65       78.28      6.81 o 
  -4   1   2        5.83        5.85      2.34 o 
  -3   1   2      123.57      149.96      6.74 o 
  -2   1   2     2388.11     2483.09     59.61 o 
  -1   1   2     8845.17    10539.91    213.95 o 
   0   1   2    13130.76    14420.99    192.20 o 
   1   1   2       46.19       41.56      2.80 o 
   2   1   2      771.95      791.07     15.92 o 
   3   1   2      372.11      352.55      9.60 o 
   4   1   2        0.76        3.07      1.31 o 
   5   1   2       22.58       20.73      2.71 o 
   6   1   2     1116.76     1019.39     88.27 o 
   7   1   2      481.35      496.35     45.40 o 
   8   1   2      360.98      384.77     31.84 o 
   9   1   2       12.39       12.13      9.22 o 
  10   1   2       24.48       37.50     11.76 o 
  11   1   2       21.04       28.79     14.93 o 
  12   1   2       26.80       24.27     15.38 o 
 -11   2   2        0.66        0.89      7.86 o 
 -10   2   2       11.91       10.92     10.36 o 
  -9   2   2       41.70       49.11     15.55 o 
  -8   2   2       78.18       58.99     15.05 o 
  -7   2   2      287.80      239.93     44.98 o 
  -6   2   2      112.80      100.39     19.12 o 
  -5   2   2       32.20       46.58      4.59 o 
  -4   2   2       33.49       47.21      3.84 o 
  -3   2   2       26.79       30.16      2.61 o 
  -2   2   2      114.27      144.61      6.10 o 
  -1   2   2     4430.19     4962.19    102.52 o 
   0   2   2       26.09       19.40      3.30 o 
   1   2   2     4219.33     3778.76     82.45 o 
   2   2   2       16.69       26.60      2.85 o 
   3   2   2     2844.02     2990.65     68.75 o 
   4   2   2     1444.46     1491.33     53.05 o 
   5   2   2      974.67     1065.73     34.11 o 
   6   2   2        3.03        8.91      3.67 o 
   7   2   2      166.84      145.76     26.11 o 
   8   2   2       20.76       27.97      6.71 o 
   9   2   2       19.43       19.41      8.46 o 
  10   2   2      118.71      206.26     88.53 o 
  11   2   2       28.64       58.31     18.44 o 
  12   2   2       29.59       67.21     21.76 o 
 -11   3   2        1.34       11.68     10.65 o 
 -10   3   2       11.40        4.07     13.47 o 
  -9   3   2       23.01       36.29     11.95 o 
  -8   3   2       58.00       75.01     14.28 o 
  -7   3   2      327.17      333.62     30.63 o 
  -6   3   2      165.18      199.03     21.99 o 
  -5   3   2      261.07      303.99     22.38 o 
  -4   3   2      870.99      979.69     45.27 o 
  -3   3   2       63.43       71.47      4.50 o 
  -2   3   2       54.35       47.00      2.92 o 
  -1   3   2       10.53       10.57      2.61 o 
   0   3   2      405.10      447.06     22.26 o 
   1   3   2      163.24      137.96      4.50 o 
   2   3   2      238.49      196.94      6.26 o 
   3   3   2     1592.98     1582.61     41.24 o 
   4   3   2     7299.74     7892.05    209.43 o 
   5   3   2     1299.15     1287.15     42.22 o 
   6   3   2      240.86      188.13     24.29 o 
   7   3   2       12.39       11.00      3.93 o 
   8   3   2       28.87       27.85      7.80 o 
   9   3   2        2.87        4.21      4.53 o 
  10   3   2       11.12       85.66     50.34 o 
  11   3   2       27.16       40.59     15.52 o 
  12   3   2       16.08       51.73     27.29 o 
 -11   4   2        1.67        4.42     10.09 o 
 -10   4   2        1.97       -4.36      8.22 o 
  -9   4   2       14.52       15.96      9.59 o 
  -8   4   2        2.89       -3.06      5.95 o 
  -7   4   2       70.74       66.49     12.98 o 
  -6   4   2      324.61      329.92     27.27 o 
  -5   4   2     1095.96     1052.19     93.63 o 
  -4   4   2     1087.19      979.50     47.90 o 
  -3   4   2     1160.26     1147.57     31.72 o 
  -2   4   2      819.84      775.51     22.08 o 
  -1   4   2       44.20       56.58      4.85 o 
   0   4   2      620.22      640.17     30.34 o 
   1   4   2       53.72       53.44      3.47 o 
   2   4   2      158.90      163.95     12.92 o 
   3   4   2     1577.78     1586.70     89.24 o 
   4   4   2     6111.87     6718.22    188.38 o 
   5   4   2     1842.80     1867.45     70.69 o 
   6   4   2      717.64      723.70     30.02 o 
   7   4   2        9.58       15.99      4.02 o 
   8   4   2       21.11       24.88      5.91 o 
   9   4   2       14.50       28.98      7.52 o 
  10   4   2        2.60       -4.68      5.55 o 
  11   4   2        0.23       25.40     17.32 o 
  12   4   2        9.32       20.38     21.10 o 
 -10   5   2        5.83        3.30     11.89 o 
  -9   5   2       14.73       10.44      9.04 o 
  -8   5   2        5.65       19.40      9.32 o 
  -7   5   2       51.14       41.94     10.50 o 
  -6   5   2        3.75       -2.46      4.52 o 
  -5   5   2      121.25      116.37     17.03 o 
  -4   5   2      967.58      939.81     30.39 o 
  -3   5   2     1967.19     1786.60     79.13 o 
  -2   5   2      959.69      868.98     26.91 o 
  -1   5   2     1325.53     1258.74     37.65 o 
   0   5   2        3.67        5.08      2.01 o 
   1   5   2        7.46        3.15      1.90 o 
   2   5   2       30.80       29.79      2.92 o 
   3   5   2       76.96       75.45      4.86 o 
   4   5   2      123.35      101.92      6.37 o 
   5   5   2      330.14      327.89     15.14 o 
   6   5   2       40.33       38.45      4.44 o 
   7   5   2       49.72       51.73     11.89 o 
   8   5   2       66.47       66.44     15.59 o 
   9   5   2       55.49       80.07     14.49 o 
  10   5   2       68.59       87.48     54.51 o 
  11   5   2       10.12       -3.67      8.15 o 
  12   5   2        7.15       15.09     21.79 o 
 -10   6   2       34.98       61.35     21.26 o 
  -9   6   2       48.13       62.57     20.98 o 
  -8   6   2       39.37       65.53     16.51 o 
  -7   6   2       49.37       44.56     12.22 o 
  -6   6   2        0.59       10.31      8.56 o 
  -5   6   2        8.76       14.77      6.04 o 
  -4   6   2       18.20       23.99      6.56 o 
  -3   6   2      375.01      333.10     14.94 o 
  -2   6   2      755.11      810.21     28.77 o 
  -1   6   2      335.49      309.87     13.10 o 
   0   6   2       31.08       20.21      3.40 o 
   1   6   2      983.40      986.02     33.92 o 
   2   6   2      968.08      898.04     72.11 o 
   3   6   2      834.38      782.15     26.70 o 
   4   6   2       56.96       48.80      4.44 o 
   5   6   2      114.24       74.71     12.74 o 
   6   6   2       19.87       21.37      5.06 o 
   7   6   2       13.43       18.84      4.73 o 
   8   6   2        0.45        6.00      7.19 o 
   9   6   2       73.99       96.67     19.87 o 
  10   6   2       43.50       62.68     19.16 o 
  11   6   2       15.42       10.17     14.33 o 
  -9   7   2       14.39       32.10     21.98 o 
  -8   7   2       24.80       23.11     10.39 o 
  -7   7   2       60.46       53.78     12.87 o 
  -6   7   2       28.72       27.15      8.79 o 
  -5   7   2      169.85      141.35     16.96 o 
  -4   7   2       39.16       47.56      8.83 o 
  -3   7   2        5.27       14.34      5.77 o 
  -2   7   2        0.06        9.18      6.15 o 
  -1   7   2        3.21       -2.49      2.49 o 
   0   7   2      161.14      160.01      9.55 o 
   1   7   2      437.12      459.75     24.15 o 
   2   7   2      741.63      707.58     43.67 o 
   3   7   2     1001.60      935.59     34.46 o 
   4   7   2      811.16      705.29     87.71 o 
   5   7   2       47.17       25.87      7.23 o 
   6   7   2       10.59       22.70     10.52 o 
   7   7   2       10.50        4.95      5.64 o 
   8   7   2        0.03       12.72     16.93 o 
   9   7   2        8.66        6.32     16.39 o 
  10   7   2        7.33      -10.97     12.73 o 
  11   7   2        4.63       18.02     17.05 o 
  -9   8   2        0.18       16.16     21.91 o 
  -8   8   2        4.16        5.45     13.94 o 
  -7   8   2        0.88       33.99     11.09 o 
  -6   8   2      119.12      109.06     17.38 o 
  -5   8   2      164.79      184.90     24.86 o 
  -4   8   2       48.10       50.16      9.79 o 
  -3   8   2       46.54       51.29     11.73 o 
  -2   8   2       98.11       96.37      8.99 o 
  -1   8   2      221.17      221.41     13.97 o 
   0   8   2      376.59      366.68     24.24 o 
   1   8   2       39.87       35.07      5.26 o 
   2   8   2      142.25      141.74      9.49 o 
   3   8   2      989.11      853.70     53.87 o 
   4   8   2      195.83      153.36     32.86 o 
   5   8   2      171.84      172.40     52.70 o 
   6   8   2       92.07       88.79     19.37 o 
   7   8   2      115.36      125.86     21.09 o 
   8   8   2       32.84       42.49     13.41 o 
   9   8   2        5.16       28.41     28.28 o 
  10   8   2        3.00       12.08     14.92 o 
  -8   9   2        1.74       -3.52      7.83 o 
  -7   9   2        0.46        0.63      9.64 o 
  -6   9   2       67.27       96.78     18.18 o 
  -5   9   2       62.57       60.52     14.45 o 
  -4   9   2      228.05      207.27     22.62 o 
  -3   9   2      327.32      275.85     31.18 o 
  -2   9   2      227.56      247.85     19.02 o 
  -1   9   2       47.11       42.84      7.28 o 
   0   9   2        2.45        6.55      9.76 o 
   1   9   2        4.76       16.63      9.59 o 
   2   9   2       16.08       16.68      4.24 o 
   3   9   2       22.53       38.16     10.41 o 
   4   9   2        4.33        3.22      5.28 o 
   5   9   2       43.38       50.06     12.05 o 
   6   9   2       26.06       48.17     14.15 o 
   7   9   2      111.48       94.36     20.02 o 
   8   9   2       73.28      108.94     46.24 o 
   9   9   2       12.96       19.86     13.88 o 
  -7  10   2        3.12        5.94      9.01 o 
  -6  10   2        2.25        7.76      8.24 o 
  -5  10   2        0.05       -4.63      6.74 o 
  -4  10   2        0.64       35.02     17.60 o 
  -3  10   2       22.29       31.20     10.90 o 
  -2  10   2      129.55      141.91     15.42 o 
  -1  10   2      471.83      477.16     32.31 o 
   0  10   2      240.88      242.07     20.13 o 
   1  10   2      142.75      164.78     14.75 o 
   2  10   2       47.15       43.89     11.08 o 
   3  10   2       16.81       11.53      6.69 o 
   4  10   2        0.18       -2.91      6.85 o 
   5  10   2        1.25       14.04      9.76 o 
   6  10   2        9.16       26.66     12.28 o 
   7  10   2       39.65       64.87     20.18 o 
   8  10   2       30.79       42.29     17.65 o 
  -6  11   2       20.88        5.15      8.74 o 
  -5  11   2       32.11       35.23     26.76 o 
  -4  11   2       15.23       19.43     10.29 o 
  -3  11   2        1.89       -1.55      8.18 o 
  -2  11   2       69.17       72.30     13.30 o 
  -1  11   2      107.00      121.11     15.79 o 
   0  11   2       61.85       80.24     16.74 o 
   1  11   2      124.78      149.26     23.00 o 
   2  11   2       83.66       88.86     26.15 o 
   3  11   2       63.88       74.52     18.61 o 
   4  11   2       17.47       57.57     15.74 o 
   5  11   2        0.88       -3.11      7.98 o 
   6  11   2        2.87       44.22     16.73 o 
   7  11   2        1.51        4.44     19.01 o 
  -4  12   2        9.05        9.81      9.92 o 
  -3  12   2       10.57       19.73     14.61 o 
  -2  12   2        0.07      -11.86     13.23 o 
  -1  12   2        0.42       35.36     22.17 o 
   0  12   2        2.53       14.04     24.07 o 
   1  12   2        0.25        2.65     10.65 o 
   2  12   2       26.50       57.67     16.37 o 
   3  12   2       27.67       39.89     24.86 o 
   4  12   2       13.41       11.44     11.39 o 
   5  12   2       24.04       39.75     16.83 o 
   0  13   2        5.30       16.11     13.67 o 
   1  13   2        6.78       45.20     19.69 o 
   2  13   2        1.22        1.41      8.76 o 
  -3 -10   3        3.73       -6.36     12.92 o 
  -2 -10   3       45.08       59.50     20.03 o 
  -1 -10   3       45.97       63.27     29.45 o 
   0 -10   3       36.90       54.95     16.10 o 
   1 -10   3       10.34        2.65      9.16 o 
   2 -10   3       26.54       22.91     11.86 o 
   4 -10   3        9.48       56.40     21.41 o 
   5 -10   3        7.71       13.27     13.23 o 
  -5  -9   3       12.18       13.82     13.56 o 
  -4  -9   3       32.42       56.24     19.67 o 
  -3  -9   3        9.22       19.77     30.04 o 
  -2  -9   3        0.18        8.49     13.78 o 
  -1  -9   3        2.94       -7.74      9.13 o 
   0  -9   3       17.29       34.03     12.41 o 
   1  -9   3        0.31        0.56      5.85 o 
   2  -9   3       15.18       31.96     11.64 o 
   3  -9   3       82.44       91.14     15.76 o 
   4  -9   3      100.91      107.54     29.32 o 
   5  -9   3       80.22      117.67     55.98 o 
   6  -9   3       24.30       14.24     10.51 o 
   7  -9   3       13.23       49.08     20.17 o 
  -6  -8   3        7.68       20.03     22.91 o 
  -5  -8   3       57.70       88.70     23.08 o 
  -4  -8   3       81.50      106.24     30.12 o 
  -3  -8   3      124.30      133.77     24.96 o 
  -2  -8   3       97.80      108.09     21.46 o 
  -1  -8   3       28.70       36.03     12.29 o 
   0  -8   3      124.76      108.16     17.54 o 
   1  -8   3       16.03       30.24     13.23 o 
   2  -8   3        0.16        8.01      8.66 o 
   3  -8   3      154.59      141.02     13.79 o 
   4  -8   3      236.50      244.91     19.88 o 
   5  -8   3       68.23       73.73     36.36 o 
   6  -8   3       40.67       68.08     22.63 o 
   7  -8   3       29.29       34.35     18.97 o 
   8  -8   3       29.16       37.36     15.70 o 
  -7  -7   3        0.65        2.91      8.40 o 
  -6  -7   3        0.28       -1.92      7.85 o 
  -5  -7   3        0.89        0.37      6.74 o 
  -4  -7   3       38.29       49.20     15.41 o 
  -3  -7   3       49.68       54.72     14.68 o 
  -2  -7   3      118.93      129.09     20.21 o 
  -1  -7   3      132.40      132.53     18.76 o 
   0  -7   3      167.44      163.13     19.29 o 
   1  -7   3       89.79       79.82     11.79 o 
   2  -7   3      219.59      217.30     17.98 o 
   3  -7   3      209.43      192.25     14.84 o 
   4  -7   3        1.01        8.93     11.36 o 
   5  -7   3        3.65        5.26      6.83 o 
   6  -7   3      105.86      136.18     28.01 o 
   7  -7   3      138.44      152.69     55.13 o 
   8  -7   3      104.52       99.96     36.95 o 
   9  -7   3       23.06       28.05     23.92 o 
  -8  -6   3       49.19       22.97     14.61 o 
  -7  -6   3       51.69       44.20     15.29 o 
  -6  -6   3       44.78       35.62     13.80 o 
  -5  -6   3       40.84       53.69     18.82 o 
  -4  -6   3       13.09       15.55      9.59 o 
  -3  -6   3        5.45       12.73      8.72 o 
  -2  -6   3      228.21      215.74     25.16 o 
  -1  -6   3      232.39      230.30     22.94 o 
   0  -6   3      196.80      195.61     27.72 o 
   1  -6   3      381.27      386.23     20.63 o 
   2  -6   3      565.43      634.84     36.86 o 
   3  -6   3      547.49      553.60     41.30 o 
   4  -6   3      154.03      145.56     12.65 o 
   5  -6   3      243.31      219.69     18.95 o 
   6  -6   3       28.88       26.91      8.06 o 
   7  -6   3       85.78       99.09     15.95 o 
   8  -6   3       72.74       79.74     15.97 o 
   9  -6   3       30.38       51.24     15.63 o 
  10  -6   3       24.46       28.95     13.81 o 
  -9  -5   3        3.09       -4.96      9.80 o 
  -8  -5   3       17.75       10.69     10.75 o 
  -7  -5   3       72.00       42.07     14.27 o 
  -6  -5   3       49.53       55.86     13.85 o 
  -5  -5   3       85.52       77.74     25.76 o 
  -4  -5   3      273.18      337.06     47.94 o 
  -3  -5   3       48.21       44.22     10.56 o 
  -2  -5   3        3.68        7.20      5.38 o 
  -1  -5   3       34.64       37.85      9.38 o 
   0  -5   3      105.13       82.10      8.25 o 
   1  -5   3      422.65      433.32     21.74 o 
   2  -5   3      644.08      636.27     26.91 o 
   3  -5   3     1079.25     1099.62     44.96 o 
   4  -5   3     1532.87     1475.22     61.32 o 
   5  -5   3       49.75       50.31     10.64 o 
   6  -5   3       39.15       46.06     10.45 o 
   7  -5   3        0.22       16.33      8.97 o 
   8  -5   3        5.48        2.17      7.89 o 
   9  -5   3       25.28       13.94     19.37 o 
  10  -5   3        4.66       10.21      9.48 o 
  11  -5   3        8.60        2.86      8.39 o 
  -9  -4   3        0.25       -2.62      8.68 o 
  -8  -4   3        1.44       11.03     17.15 o 
  -7  -4   3       23.38       25.88     11.19 o 
  -6  -4   3       96.23       94.28     19.90 o 
  -5  -4   3      498.69      531.37     80.04 o 
  -4  -4   3      446.20      485.58     48.56 o 
  -3  -4   3      623.53      742.07     85.88 o 
  -2  -4   3        5.66        2.89      4.01 o 
  -1  -4   3       76.37      105.48     17.20 o 
   0  -4   3        0.13        1.82      1.54 o 
   1  -4   3       60.98       62.36      6.03 o 
   2  -4   3       34.06       32.09      4.03 o 
   3  -4   3      614.95      631.20     25.85 o 
   4  -4   3      673.08      665.58     27.02 o 
   5  -4   3      127.73      139.35      9.33 o 
   6  -4   3      183.39      201.32     18.54 o 
   7  -4   3       35.43       43.09      9.71 o 
   8  -4   3       96.42      101.08     16.75 o 
   9  -4   3      192.62      212.94     25.99 o 
  10  -4   3       34.95       33.94     14.62 o 
  11  -4   3        0.65        1.39      6.57 o 
 -10  -3   3        1.05        7.80     17.29 o 
  -9  -3   3        2.72       -0.46      7.44 o 
  -8  -3   3        3.34        9.72      8.44 o 
  -7  -3   3        0.14        5.53      9.11 o 
  -6  -3   3       25.78       51.27     12.48 o 
  -5  -3   3      104.00      113.80     15.17 o 
  -4  -3   3      192.01      187.95     24.69 o 
  -3  -3   3     1004.04      996.35     57.97 o 
  -2  -3   3     1166.45     1151.48     61.14 o 
  -1  -3   3        8.28        6.72      1.51 o 
   0  -3   3      619.24      625.79     19.00 o 
   1  -3   3      139.45      132.91      7.60 o 
   2  -3   3       32.10       29.77      3.13 o 
   3  -3   3        0.53        7.18      2.76 o 
   4  -3   3      117.40       91.82      6.38 o 
   5  -3   3      153.29      161.32     13.12 o 
   6  -3   3      336.16      295.60     29.64 o 
   7  -3   3      275.61      282.18     22.63 o 
   8  -3   3       82.73       81.73     19.73 o 
   9  -3   3       28.62       35.07     10.59 o 
  10  -3   3        7.39       35.68     12.12 o 
  11  -3   3       51.90       61.66     16.63 o 
  12  -3   3       14.84       44.62     17.73 o 
 -10  -2   3        6.38        2.17     12.72 o 
  -9  -2   3       40.93       45.45     24.33 o 
  -8  -2   3       15.96       31.80     18.76 o 
  -7  -2   3        6.29        1.72      5.68 o 
  -6  -2   3        6.37       14.25      5.28 o 
  -5  -2   3        0.41        3.82      3.45 o 
  -4  -2   3      111.67       89.36     13.65 o 
  -3  -2   3       58.07       55.36      8.58 o 
  -2  -2   3        4.85        3.46      3.27 o 
  -1  -2   3      200.02      139.34      5.40 o 
   0  -2   3     1990.40     1983.20     48.30 o 
   1  -2   3     3541.98     3586.64     86.79 o 
   2  -2   3     2909.68     3239.94     83.56 o 
   3  -2   3     1303.95     1524.28     65.32 o 
   4  -2   3      552.88      570.89     25.02 o 
   5  -2   3       11.67       16.17      3.31 o 
   6  -2   3       44.51       45.70      5.26 o 
   7  -2   3      138.28      136.05     13.52 o 
   8  -2   3      316.03      302.39     25.72 o 
   9  -2   3      152.39      181.74     22.40 o 
  10  -2   3       69.09       85.49     18.63 o 
  11  -2   3       15.00       21.97     11.32 o 
  12  -2   3        5.17        4.78     10.33 o 
 -10  -1   3        1.27       -3.64     13.58 o 
  -9  -1   3       43.75       15.21      9.23 o 
  -8  -1   3       62.45       46.67      8.78 o 
  -7  -1   3       38.71       44.32     10.97 o 
  -6  -1   3       23.37       35.08      7.23 o 
  -5  -1   3      525.41      593.82     30.87 o 
  -4  -1   3      563.90      637.94     30.88 o 
  -3  -1   3      264.39      320.82     14.48 o 
  -2  -1   3      304.00      315.02     11.57 o 
  -1  -1   3      225.12      240.18     14.51 o 
   0  -1   3      390.40      326.84     18.23 o 
   1  -1   3     3328.05     3500.16    177.32 o 
   2  -1   3     2279.15     2274.92     54.44 o 
   3  -1   3     1939.15     1730.69     45.13 o 
   4  -1   3     2349.46     2110.30    101.19 o 
   5  -1   3      279.48      241.62      9.43 o 
   6  -1   3      402.85      389.10     41.90 o 
   7  -1   3        0.09        3.50      3.99 o 
   8  -1   3       14.95       18.03      7.26 o 
   9  -1   3        7.10       13.49      7.02 o 
  10  -1   3       68.02       95.35     17.43 o 
  11  -1   3       59.63       82.23     19.57 o 
  12  -1   3       48.31       90.78     41.14 o 
 -10   0   3        1.42        6.45      9.26 o 
  -9   0   3        1.26       49.32     17.46 o 
  -8   0   3       39.95       43.13      9.53 o 
  -7   0   3      161.37      136.96     15.83 o 
  -6   0   3      676.81      659.29     35.68 o 
  -5   0   3      885.09      949.79     46.69 o 
  -4   0   3      203.03      220.14     13.36 o 
  -3   0   3      200.63      223.97     12.41 o 
  -2   0   3       21.63       13.33      2.52 o 
  -1   0   3      131.71      195.01      7.30 o 
   0   0   3      206.25      212.22      6.45 o 
   1   0   3      185.34      163.55      6.10 o 
   2   0   3      548.23      470.24     13.08 o 
   3   0   3     1026.05      961.82     23.86 o 
   4   0   3      121.40       94.13      7.01 o 
   5   0   3      905.00      872.04     26.50 o 
   6   0   3     1141.68     1114.84     36.82 o 
   7   0   3     1038.40      979.03     40.82 o 
   8   0   3      170.65      188.04     21.38 o 
   9   0   3       21.44       14.17      8.78 o 
  10   0   3       43.10       41.74     32.74 o 
  11   0   3       12.01       19.16     13.35 o 
  12   0   3       21.67       45.32     17.79 o 
  13   0   3        6.70        6.70     19.93 o 
 -10   1   3        3.51        6.79      9.62 o 
  -9   1   3       26.77       28.16     26.89 o 
  -8   1   3        0.00       -3.08      4.57 o 
  -7   1   3       20.05       18.06      5.25 o 
  -6   1   3        8.55       10.21      6.58 o 
  -5   1   3      252.17      283.97     17.11 o 
  -4   1   3     2070.99     2284.78     81.13 o 
  -3   1   3     5186.75     5930.63    178.87 o 
  -2   1   3     1788.27     1910.24     55.42 o 
  -1   1   3      747.92      852.52     25.91 o 
   0   1   3     5213.97     6318.46    132.17 o 
   1   1   3     1143.11     1374.64     33.49 o 
   2   1   3      496.15      512.16     15.10 o 
   3   1   3       47.29       49.51      2.79 o 
   4   1   3      966.05      980.68     26.65 o 
   5   1   3     2112.71     2076.45    136.62 o 
   6   1   3     1189.19     1084.84     77.94 o 
   7   1   3      241.19      238.19     45.52 o 
   8   1   3      292.28      275.64     22.86 o 
   9   1   3        3.37        5.53      5.67 o 
  10   1   3       12.51       16.32     27.99 o 
  11   1   3       10.93        5.86     12.96 o 
  12   1   3        4.47       -6.83     10.48 o 
  13   1   3        0.95        5.02     11.89 o 
 -10   2   3       20.58       24.85     12.37 o 
  -9   2   3       56.82       48.33     20.12 o 
  -8   2   3        1.13        6.36      6.61 o 
  -7   2   3       49.04       37.71      8.82 o 
  -6   2   3       15.83       16.29      5.06 o 
  -5   2   3        0.14       -0.87      2.23 o 
  -4   2   3       66.33       64.06     12.65 o 
  -3   2   3      435.00      476.49     17.71 o 
  -2   2   3     1634.00     1723.67     49.69 o 
  -1   2   3     9986.91    11092.62    260.40 o 
   0   2   3       30.44       29.82      2.20 o 
   1   2   3      252.20      224.20      9.08 o 
   2   2   3       63.43       65.31      3.86 o 
   3   2   3      106.58       97.21      4.29 o 
   4   2   3      257.94      251.92      9.54 o 
   5   2   3       24.01       25.44      3.00 o 
   6   2   3      257.46      253.64     12.59 o 
   7   2   3      736.70      735.13     31.81 o 
   8   2   3      230.96      213.15     43.33 o 
   9   2   3        5.09        2.66      3.54 o 
  10   2   3       73.70       73.70     16.42 o 
  11   2   3       24.25       29.42     13.22 o 
  12   2   3       20.48       25.91     17.49 o 
  13   2   3        4.32        8.21     17.49 o 
 -10   3   3       52.77       35.34     16.39 o 
  -9   3   3       33.74       22.50     17.97 o 
  -8   3   3       50.98       64.28     14.04 o 
  -7   3   3       10.78       20.18      7.95 o 
  -6   3   3      137.95      123.45     14.29 o 
  -5   3   3      165.32      158.93     14.85 o 
  -4   3   3       26.93       28.79      3.94 o 
  -3   3   3       26.66       21.20      3.10 o 
  -2   3   3     1667.09     1922.77     54.13 o 
  -1   3   3      522.75      594.96     17.76 o 
   0   3   3      585.50      564.80     16.06 o 
   1   3   3       11.23       11.42      3.66 o 
   2   3   3       44.13       32.89      4.71 o 
   3   3   3      486.01      403.80     21.97 o 
   4   3   3     3941.28     4184.67    121.91 o 
   5   3   3      775.37      887.13     63.43 o 
   6   3   3       91.16       80.81      6.66 o 
   7   3   3       11.06       19.04      4.61 o 
   8   3   3        0.52       -4.09      4.09 o 
   9   3   3      107.22       90.55     13.85 o 
  10   3   3       26.79       46.07     10.30 o 
  11   3   3       42.90       48.14     17.33 o 
  12   3   3       26.24       25.31     13.75 o 
 -10   4   3       10.35        0.08      5.84 o 
  -9   4   3       18.43        6.50     20.38 o 
  -8   4   3       67.89       81.17     15.44 o 
  -7   4   3       38.07       50.77     11.23 o 
  -6   4   3        6.01        2.58      6.53 o 
  -5   4   3      838.91      824.11     34.77 o 
  -4   4   3      244.79      235.33     11.89 o 
  -3   4   3      328.26      285.32     11.70 o 
  -2   4   3       23.28       29.44      4.75 o 
  -1   4   3       22.83       25.26      3.12 o 
   0   4   3      240.84      255.16      8.84 o 
   1   4   3       42.70       43.34      2.96 o 
   2   4   3      414.57      384.51     17.85 o 
   3   4   3     2678.32     2563.04     95.28 o 
   4   4   3     3529.19     4217.64    122.64 o 
   5   4   3     1171.86     1199.90     48.00 o 
   6   4   3      545.71      598.20     27.58 o 
   7   4   3       58.77       53.42      7.45 o 
   8   4   3        1.43        3.63      8.97 o 
   9   4   3       11.67        8.31     10.71 o 
  10   4   3       19.02       24.57      7.42 o 
  11   4   3       23.53       46.27     11.74 o 
  12   4   3       14.23        2.27      9.56 o 
 -10   5   3        0.03       10.41     11.33 o 
  -9   5   3        4.42       -3.20      7.41 o 
  -8   5   3        6.63        4.36      7.28 o 
  -7   5   3       18.85       18.02     17.37 o 
  -6   5   3        3.38        8.05      5.88 o 
  -5   5   3      695.12      654.76     64.51 o 
  -4   5   3      784.59      724.48     26.86 o 
  -3   5   3     1225.94     1310.88     70.69 o 
  -2   5   3      500.34      560.43     20.58 o 
  -1   5   3      331.50      358.37     13.99 o 
   0   5   3       83.52       69.16      4.57 o 
   1   5   3      176.44      178.27      7.95 o 
   2   5   3      413.33      489.18     17.10 o 
   3   5   3      316.37      284.56     12.15 o 
   4   5   3      192.99      159.41      9.76 o 
   5   5   3     1318.52     1408.48     98.56 o 
   6   5   3      608.40      651.86     32.12 o 
   7   5   3      321.34      316.12     23.19 o 
   8   5   3      129.37      152.29     28.65 o 
   9   5   3       10.95       24.15      7.02 o 
  10   5   3       33.85       34.33      9.55 o 
  11   5   3        0.87        0.86      7.15 o 
  12   5   3        1.17       -7.35     17.60 o 
  -9   6   3        1.41        0.95      6.36 o 
  -8   6   3        8.30       14.70     14.67 o 
  -7   6   3       24.46       26.88     21.62 o 
  -6   6   3       43.71       47.16     22.03 o 
  -5   6   3       43.50       39.01      8.46 o 
  -4   6   3      543.73      535.17     21.65 o 
  -3   6   3      682.80      679.23     27.07 o 
  -2   6   3     1580.41     1681.68     57.85 o 
  -1   6   3     1187.22     1175.79     71.51 o 
   0   6   3      451.21      476.16     19.53 o 
   1   6   3      187.08      206.46     10.72 o 
   2   6   3        5.41        3.22      2.30 o 
   3   6   3       12.21       19.46      6.63 o 
   4   6   3        3.40        3.32      3.71 o 
   5   6   3       35.86       43.08      5.30 o 
   6   6   3      152.96      130.82     11.50 o 
   7   6   3      241.05      208.65     22.33 o 
   8   6   3       68.77       68.01     12.97 o 
   9   6   3       61.96       72.45     15.88 o 
  10   6   3       22.81        7.67      9.90 o 
  11   6   3        9.25       41.85     15.53 o 
  12   6   3        6.70       -3.81     16.67 o 
  -9   7   3       16.08       16.88     10.75 o 
  -8   7   3       32.04       34.12     20.57 o 
  -7   7   3       52.92       63.85     13.84 o 
  -6   7   3       18.37       14.82      7.93 o 
  -5   7   3      110.43      105.54     14.56 o 
  -4   7   3       56.47       34.99      8.94 o 
  -3   7   3      111.36      102.84     14.98 o 
  -2   7   3      666.03      654.56     28.35 o 
  -1   7   3      154.54      156.05     10.61 o 
   0   7   3      434.22      413.78     19.76 o 
   1   7   3      413.60      443.39     21.17 o 
   2   7   3      502.13      492.01     34.16 o 
   3   7   3      249.94      238.51     19.97 o 
   4   7   3      282.72      280.66     14.39 o 
   5   7   3        2.98        9.93      3.97 o 
   6   7   3       25.72       23.15      6.27 o 
   7   7   3       36.31       30.10      5.58 o 
   8   7   3       31.07       50.61     12.34 o 
   9   7   3       37.32       57.52     34.35 o 
  10   7   3        9.60       10.35     10.10 o 
  11   7   3       10.05       -2.57      9.89 o 
  -8   8   3       14.75        6.75      9.52 o 
  -7   8   3       17.97       45.60     12.85 o 
  -6   8   3       44.76       54.29     22.82 o 
  -5   8   3      132.17      155.95     20.73 o 
  -4   8   3        0.51       -0.15      3.83 o 
  -3   8   3       76.11       69.16      9.26 o 
  -2   8   3      185.90      175.66     12.38 o 
  -1   8   3        1.63        0.33      2.15 o 
   0   8   3      129.08      130.60     10.55 o 
   1   8   3      632.30      657.30     31.48 o 
   2   8   3      432.83      423.29     21.98 o 
   3   8   3     1106.23     1115.69     51.66 o 
   4   8   3       78.61       89.74      8.16 o 
   5   8   3      182.60      203.39     18.36 o 
   6   8   3       52.16       45.80     10.95 o 
   7   8   3        0.10       -4.84      6.64 o 
   8   8   3       13.93       34.88     12.29 o 
  10   8   3        2.68       -3.75     10.46 o 
  11   8   3        2.16       -3.01     10.07 o 
  -8   9   3        0.67       -6.25     11.96 o 
  -7   9   3       14.86        9.15      9.76 o 
  -6   9   3      170.41      180.26     33.25 o 
  -5   9   3       96.57       83.28     15.08 o 
  -4   9   3       57.93       35.47     11.05 o 
  -3   9   3        2.07        0.54      3.08 o 
  -2   9   3        2.83        8.06      4.58 o 
  -1   9   3        2.32       -1.67      3.13 o 
   0   9   3       34.10       44.36      6.87 o 
   1   9   3        3.54       -1.18      3.46 o 
   2   9   3       31.06       29.68      5.85 o 
   3   9   3        2.88        3.07      3.22 o 
   4   9   3        1.06       13.45      7.15 o 
   5   9   3      219.67      211.83     61.48 o 
   6   9   3      118.98      141.85     38.94 o 
   7   9   3       62.21       61.09     14.57 o 
   8   9   3       38.79        9.37     10.57 o 
   9   9   3       10.05        5.60     15.74 o 
  10   9   3        1.32       41.34     56.35 o 
  -7  10   3        0.67       -9.88      9.88 o 
  -6  10   3        4.16       -4.42      7.37 o 
  -5  10   3        1.07        7.77     14.38 o 
  -4  10   3       42.72       50.03     12.62 o 
  -3  10   3       96.08      127.10     23.68 o 
  -2  10   3      270.83      306.97     24.35 o 
  -1  10   3      288.26      248.34     33.96 o 
   0  10   3       46.32       50.63     10.36 o 
   1  10   3        0.34        0.74      3.23 o 
   2  10   3        3.33        4.44      4.04 o 
   3  10   3       76.92       61.16     13.78 o 
   4  10   3        2.22        6.00      6.72 o 
   5  10   3       19.64       42.31     22.92 o 
   6  10   3      132.35      164.75     77.71 o 
   7  10   3       54.65       74.40     28.80 o 
   8  10   3       20.07       29.08     14.47 o 
   9  10   3        4.06       20.60     24.86 o 
  -6  11   3        3.33       13.50     17.18 o 
  -5  11   3        6.32       20.50     32.37 o 
  -4  11   3        0.21        8.28      9.15 o 
  -3  11   3        0.22       17.53     14.88 o 
  -2  11   3       77.24       84.67     13.45 o 
  -1  11   3      233.64      223.75     30.80 o 
   0  11   3      146.53      147.26     51.40 o 
   1  11   3      110.95      110.78     13.13 o 
   2  11   3       46.59       36.72     14.50 o 
   3  11   3       46.76       61.58     13.45 o 
   4  11   3       16.50        8.69      8.45 o 
   5  11   3        3.63        8.73      8.99 o 
   6  11   3       25.56       37.12     24.23 o 
   7  11   3       30.07       20.16     13.69 o 
   8  11   3        0.82       22.79     23.34 o 
  -4  12   3       26.32       26.30     20.28 o 
  -3  12   3        9.10       17.98     16.22 o 
  -2  12   3        4.87        3.73      9.33 o 
  -1  12   3       22.59       28.23     13.80 o 
   0  12   3       70.15       45.40     14.00 o 
   1  12   3       45.61       52.26     14.17 o 
   2  12   3       44.45       50.56     24.81 o 
   3  12   3       58.29       72.51     18.39 o 
   4  12   3       11.59       -1.34      6.90 o 
   5  12   3       11.16       31.47     20.07 o 
   6  12   3        0.27       24.03     23.59 o 
   0  13   3        0.38       -9.24     14.33 o 
   1  13   3        3.18       36.58     13.62 o 
   2  13   3       16.68       44.56     18.38 o 
   3  13   3       16.33       28.95     35.23 o 
   4  13   3       44.23       63.51     27.91 o 
   0 -10   4       40.44       50.25     23.61 o 
   1 -10   4       54.54       70.81     20.86 o 
   2 -10   4       18.54       24.97     23.89 o 
  -3  -9   4        0.41       -4.28      9.11 o 
  -2  -9   4       10.01       12.00     11.59 o 
  -1  -9   4       17.64       36.12     14.78 o 
   0  -9   4       47.04       63.30     15.42 o 
   1  -9   4       54.30       87.57     17.24 o 
   2  -9   4       98.52      106.36     22.29 o 
   3  -9   4       29.01       46.83     12.70 o 
   4  -9   4       61.19       57.33     21.69 o 
   5  -9   4       47.59       30.45     17.05 o 
   6  -9   4        5.52       10.62     12.96 o 
  -5  -8   4       37.13       51.21     18.53 o 
  -4  -8   4       46.96       65.02     26.43 o 
  -3  -8   4       26.74       49.33     15.88 o 
  -2  -8   4       42.97       48.22     16.96 o 
  -1  -8   4        0.31        0.49      7.77 o 
   0  -8   4        6.63       19.07      9.26 o 
   1  -8   4      109.97       95.76     16.02 o 
   2  -8   4      215.47      192.45     24.69 o 
   3  -8   4       25.54       10.59      9.55 o 
   4  -8   4       38.99       66.44     15.68 o 
   5  -8   4       81.84       81.86     17.12 o 
   6  -8   4       64.61       87.85     43.18 o 
   7  -8   4       29.81       53.14     18.98 o 
   8  -8   4        2.69       -4.38      9.60 o 
  -6  -7   4        0.11        5.80     10.65 o 
  -5  -7   4       10.00       29.86     13.40 o 
  -4  -7   4       73.65       61.57     25.21 o 
  -3  -7   4       75.60       80.01     19.30 o 
  -2  -7   4       81.84       86.66     17.29 o 
  -1  -7   4      202.01      226.85     31.84 o 
   0  -7   4      114.76       99.60     15.26 o 
   1  -7   4        3.39       11.08     12.73 o 
   2  -7   4       17.38       19.36      7.62 o 
   3  -7   4       15.15       21.90      7.67 o 
   4  -7   4       11.94       28.54      7.91 o 
   5  -7   4       98.25      115.80     13.88 o 
   6  -7   4      102.33      146.76     39.57 o 
   7  -7   4       84.04      108.04     37.53 o 
   8  -7   4       37.00       54.02     15.74 o 
   9  -7   4        1.49        1.63     14.31 o 
  -7  -6   4        1.26       -6.02      9.62 o 
  -6  -6   4        2.18        3.05     16.12 o 
  -5  -6   4       16.01       28.45     11.95 o 
  -4  -6   4       15.72       33.03     12.33 o 
  -3  -6   4       46.16       52.09     15.96 o 
  -2  -6   4      183.38      159.00     27.73 o 
  -1  -6   4      426.30      492.35     40.23 o 
   0  -6   4      109.16      120.68     15.16 o 
   1  -6   4        4.10       10.12      8.59 o 
   2  -6   4       16.80       14.61      5.10 o 
   3  -6   4      136.44      139.70     12.36 o 
   4  -6   4      333.46      320.88     24.27 o 
   5  -6   4       65.79       59.45      9.44 o 
   6  -6   4      165.26      212.23     32.77 o 
   7  -6   4      152.42      201.84     44.23 o 
   8  -6   4      114.51      107.19     18.79 o 
   9  -6   4       33.49       61.49     16.61 o 
  10  -6   4       26.55       38.03     15.28 o 
  -8  -5   4       10.18       25.84     25.67 o 
  -7  -5   4       20.70       19.77     12.34 o 
  -6  -5   4        4.50       14.09     11.48 o 
  -5  -5   4       19.93       25.26     10.85 o 
  -4  -5   4      146.05      143.67     21.51 o 
  -3  -5   4        0.08       -0.07      5.40 o 
  -2  -5   4       25.16       27.10     14.97 o 
  -1  -5   4      258.96      240.74     22.25 o 
   0  -5   4      420.37      444.96     32.46 o 
   1  -5   4      163.80      165.70     10.49 o 
   2  -5   4      331.01      355.09     18.55 o 
   3  -5   4      208.15      233.16     14.97 o 
   4  -5   4     1741.45     1876.32     79.54 o 
   5  -5   4      362.98      383.85     23.60 o 
   6  -5   4       27.96       32.86      7.59 o 
   7  -5   4       96.33      109.62     21.00 o 
   8  -5   4       77.80       65.05     13.23 o 
   9  -5   4       27.79       28.78     11.10 o 
  10  -5   4       13.16        9.41      9.72 o 
  11  -5   4       23.41       22.14     14.43 o 
  -8  -4   4        7.65        2.02      7.22 o 
  -7  -4   4       22.25       36.88     15.16 o 
  -6  -4   4       15.08       16.80      8.99 o 
  -5  -4   4      370.33      337.00     34.12 o 
  -4  -4   4      191.69      179.72     21.20 o 
  -3  -4   4      154.53      142.23     18.13 o 
  -2  -4   4       71.19       74.42     11.43 o 
  -1  -4   4        0.49        1.63      3.75 o 
   0  -4   4      506.92      527.35     51.90 o 
   1  -4   4       85.04       81.95     11.97 o 
   2  -4   4      189.63      163.67     12.89 o 
   3  -4   4     1050.41      998.95     40.41 o 
   4  -4   4     1281.63     1237.88     51.70 o 
   5  -4   4      533.30      512.08     25.00 o 
   6  -4   4      209.33      192.91     13.18 o 
   7  -4   4       88.96       87.36     12.46 o 
   8  -4   4       14.33       20.36      8.39 o 
   9  -4   4        2.09       23.24      9.98 o 
  10  -4   4       29.35       28.25     14.83 o 
  11  -4   4       33.84       34.24     15.49 o 
  -9  -3   4        0.02        9.45     25.60 o 
  -8  -3   4        2.18        0.94      5.29 o 
  -7  -3   4        0.18        2.72     12.03 o 
  -6  -3   4       50.51       42.24     15.31 o 
  -5  -3   4      404.78      373.54     33.86 o 
  -4  -3   4      990.56      989.06     66.28 o 
  -3  -3   4      626.36      671.48     45.11 o 
  -2  -3   4      258.72      229.98     15.84 o 
  -1  -3   4       43.19       54.01      4.39 o 
   0  -3   4       78.55       69.21      4.76 o 
   1  -3   4       62.64       49.77      6.23 o 
   2  -3   4        3.59        1.23      2.00 o 
   3  -3   4      329.76      293.13     14.16 o 
   4  -3   4      262.45      284.90     16.86 o 
   5  -3   4     1024.81      994.41     52.99 o 
   6  -3   4       95.44       93.56      8.06 o 
   7  -3   4        1.90        5.53      7.60 o 
   8  -3   4      108.26      121.93     22.25 o 
   9  -3   4      208.32      248.16     28.36 o 
  10  -3   4       38.43       45.73     13.18 o 
  11  -3   4        2.88       -2.92      7.92 o 
  12  -3   4        4.68        2.90      8.57 o 
  -9  -2   4        3.74       27.23     19.28 o 
  -8  -2   4        1.99       -2.87      6.72 o 
  -7  -2   4        3.40       27.68     10.51 o 
  -6  -2   4        3.09        4.45      5.15 o 
  -5  -2   4       24.54       36.04      6.68 o 
  -4  -2   4      132.06      117.80     10.21 o 
  -3  -2   4      444.04      400.19     18.15 o 
  -2  -2   4      573.47      561.99     34.82 o 
  -1  -2   4     1369.51     1287.38     55.76 o 
   0  -2   4      937.38      904.22     39.48 o 
   1  -2   4       92.85       74.82      4.79 o 
   2  -2   4     1150.37     1146.23     35.21 o 
   3  -2   4       38.27       37.76      3.68 o 
   4  -2   4        2.22        2.24      2.03 o 
   5  -2   4      397.30      398.62     16.85 o 
   6  -2   4      853.66      868.37     38.47 o 
   7  -2   4      380.51      329.87     30.52 o 
   8  -2   4      341.29      360.32     29.15 o 
   9  -2   4       10.24       14.29      7.22 o 
  10  -2   4        3.08        3.63      6.59 o 
  11  -2   4        5.07        5.43     10.83 o 
  12  -2   4        9.65       29.90     31.81 o 
  -9  -1   4       14.49        6.63      9.52 o 
  -8  -1   4        2.84        2.48      7.42 o 
  -7  -1   4       48.81       53.43      9.32 o 
  -6  -1   4        9.40       13.36     10.43 o 
  -5  -1   4      101.35       99.81     11.09 o 
  -4  -1   4       51.33       52.57     16.00 o 
  -3  -1   4      117.16      104.41      7.52 o 
  -2  -1   4        5.46        2.82      2.01 o 
  -1  -1   4      947.84     1019.07     32.64 o 
   0  -1   4      852.81      841.19     36.57 o 
   1  -1   4      816.65      709.54     21.34 o 
   2  -1   4     1751.11     1672.57     57.22 o 
   3  -1   4     1319.38     1379.85     39.61 o 
   4  -1   4      362.35      383.91     14.51 o 
   5  -1   4       95.75       92.86      5.73 o 
   6  -1   4        7.20        7.99      4.25 o 
   7  -1   4        0.63       -1.26      2.30 o 
   8  -1   4       81.01       67.78     10.54 o 
   9  -1   4      140.11      187.37     37.29 o 
  10  -1   4      104.36      132.84     19.67 o 
  11  -1   4       13.80       11.50      9.54 o 
  12  -1   4       17.53       35.70     14.95 o 
 -10   0   4        6.37       -7.35     17.80 o 
  -9   0   4       44.83       32.51     12.61 o 
  -8   0   4       37.91       32.71      8.45 o 
  -7   0   4       77.91       68.96     12.77 o 
  -6   0   4       60.94       82.00     12.52 o 
  -5   0   4       89.66      121.12     12.59 o 
  -4   0   4       20.51       18.16      5.19 o 
  -3   0   4       17.42       15.65      3.97 o 
  -2   0   4      268.79      265.42     11.88 o 
  -1   0   4       49.38       67.75      6.04 o 
   0   0   4      219.06      204.95      8.20 o 
   1   0   4      119.11      103.56      9.14 o 
   2   0   4      186.04      191.15      7.40 o 
   3   0   4     2037.49     2093.95     74.31 o 
   4   0   4      154.91      142.57      6.58 o 
   5   0   4     1908.91     1925.02     58.83 o 
   6   0   4      926.38      943.05     33.03 o 
   7   0   4      315.92      314.41     24.08 o 
   8   0   4       33.11       37.24      5.23 o 
   9   0   4       10.55       -1.11      5.04 o 
  10   0   4      105.21      115.96     20.91 o 
  11   0   4       50.24       69.25     16.42 o 
  12   0   4       25.83       46.01     17.20 o 
  13   0   4        6.27        8.82     12.53 o 
 -10   1   4        0.19       -4.02     13.40 o 
  -9   1   4       21.68       17.09     22.03 o 
  -8   1   4        6.66       10.34      6.02 o 
  -7   1   4       62.34       55.20      8.87 o 
  -6   1   4      850.83      851.99     46.63 o 
  -5   1   4      433.74      448.70     26.08 o 
  -4   1   4      403.90      449.80     24.24 o 
  -3   1   4       69.25       64.89      7.56 o 
  -2   1   4      921.96     1086.73     37.86 o 
  -1   1   4      438.88      568.34     33.31 o 
   0   1   4      591.49      707.16     19.89 o 
   1   1   4      670.41      837.57     27.65 o 
   2   1   4      905.04      913.51     34.54 o 
   3   1   4     2552.22     2534.07     57.53 o 
   4   1   4      349.00      298.02     15.92 o 
   5   1   4      449.78      337.05     24.79 o 
   6   1   4     1096.30     1055.64     36.86 o 
   7   1   4      734.04      734.84     44.31 o 
   8   1   4      688.45      615.48     37.07 o 
   9   1   4        0.18        0.41      2.79 o 
  10   1   4       10.27       20.50     14.86 o 
  11   1   4        4.86        4.69      8.45 o 
  12   1   4        3.42        8.94     11.03 o 
  13   1   4       17.24       40.44     27.25 o 
 -10   2   4        0.51        6.79     10.52 o 
  -9   2   4        5.22        0.21      9.26 o 
  -8   2   4        0.04       -2.50      6.30 o 
  -7   2   4        9.38        7.03      4.37 o 
  -6   2   4        0.28        4.44      4.03 o 
  -5   2   4        1.76       12.51      9.11 o 
  -4   2   4       87.24       96.30      8.43 o 
  -3   2   4     1045.88     1079.49     40.53 o 
  -2   2   4     1004.06     1090.51     37.86 o 
  -1   2   4    13348.87    14887.08    480.53 o 
   0   2   4      445.47      411.75     13.07 o 
   1   2   4       99.72       79.49      4.15 o 
   2   2   4       10.60       10.37      2.38 o 
   3   2   4       15.88       15.51      3.22 o 
   4   2   4      862.11      883.08     29.07 o 
   5   2   4      806.50      836.15     28.68 o 
   6   2   4     1188.70     1148.36     45.50 o 
   7   2   4      581.48      561.46     60.26 o 
   8   2   4      315.01      321.77     25.29 o 
   9   2   4        2.56        4.04      4.75 o 
  10   2   4       47.46       47.59      8.21 o 
  11   2   4        6.00       22.59     11.79 o 
  12   2   4       10.21       -4.89      9.93 o 
  13   2   4        0.14       -2.03     10.79 o 
 -10   3   4       37.06       27.11     19.30 o 
  -9   3   4       42.65       24.67     20.35 o 
  -8   3   4       43.65       40.22     18.90 o 
  -7   3   4       30.22       32.56     11.29 o 
  -6   3   4       29.42       31.14      5.84 o 
  -5   3   4       23.69       29.00      5.14 o 
  -4   3   4      119.74      117.81     10.05 o 
  -3   3   4       57.06       58.68      5.49 o 
  -2   3   4     2473.98     2550.34     78.06 o 
  -1   3   4     7215.24     7985.37    212.23 o 
   0   3   4     1074.43     1094.61     29.53 o 
   1   3   4      444.04      381.45     25.56 o 
   2   3   4      131.12      118.63      4.88 o 
   3   3   4        7.89       16.84      3.81 o 
   4   3   4      126.93      132.65      7.22 o 
   5   3   4      136.15      140.94      8.07 o 
   6   3   4       66.85       69.78      6.15 o 
   7   3   4      547.62      559.32     27.96 o 
   8   3   4        8.60       14.95      5.67 o 
   9   3   4      151.81      172.16     26.86 o 
  10   3   4       52.45       54.45     18.31 o 
  11   3   4       58.39       92.26     28.96 o 
  12   3   4       25.56       30.60     16.49 o 
  13   3   4        7.78       41.55     28.42 o 
 -10   4   4       26.13        8.12     23.56 o 
  -9   4   4       44.18       38.13     15.47 o 
  -8   4   4       47.29       62.73     19.74 o 
  -7   4   4       95.28       91.75     17.30 o 
  -6   4   4        1.96        1.58      6.63 o 
  -5   4   4        8.38       14.76      4.20 o 
  -4   4   4      156.36      167.87     11.12 o 
  -3   4   4       38.40       45.58      5.01 o 
  -2   4   4      127.92      133.64      7.94 o 
  -1   4   4      981.61     1088.66     53.34 o 
   0   4   4     2517.74     2721.95     78.75 o 
   1   4   4       82.10       82.42      6.31 o 
   2   4   4      132.53      104.44      6.12 o 
   3   4   4      515.39      460.38     18.87 o 
   4   4   4      915.23      935.20     30.72 o 
   5   4   4      137.18      105.71      7.13 o 
   6   4   4      216.49      228.34     13.37 o 
   7   4   4       12.72       17.66     11.71 o 
   8   4   4        9.06       19.22      5.73 o 
   9   4   4      105.56      111.58     51.90 o 
  10   4   4       36.25       40.55     15.02 o 
  11   4   4       14.71       22.17     14.09 o 
  12   4   4       12.93       61.97     21.52 o 
  13   4   4        1.14       -5.64     17.32 o 
  -9   5   4        2.56        5.71     14.37 o 
  -8   5   4       57.10       76.89     20.62 o 
  -7   5   4       44.37       49.18     14.33 o 
  -6   5   4      102.96       91.19     20.29 o 
  -5   5   4       12.98       15.39      4.44 o 
  -4   5   4      184.79      199.16     11.88 o 
  -3   5   4      454.18      499.06     21.67 o 
  -2   5   4       47.53       51.50      4.88 o 
  -1   5   4      273.29      290.87     12.59 o 
   0   5   4       12.21       15.83      2.62 o 
   1   5   4       39.52       62.22      4.35 o 
   2   5   4       71.01       69.70      4.89 o 
   3   5   4     2008.81     1995.52    131.22 o 
   4   5   4      584.49      568.37     22.48 o 
   5   5   4      928.75      951.63     36.88 o 
   6   5   4      579.43      620.04     30.55 o 
   7   5   4      228.68      258.52     17.47 o 
   8   5   4      112.37      121.67     12.42 o 
   9   5   4        1.26        0.59      5.54 o 
  10   5   4       18.73        5.84      6.56 o 
  11   5   4       37.37       34.57     15.07 o 
  12   5   4       11.12       -1.79     14.33 o 
  -9   6   4        1.02        5.76      8.65 o 
  -8   6   4        0.03        8.63     11.96 o 
  -7   6   4        2.36        9.34      7.23 o 
  -6   6   4       52.80       59.60     11.78 o 
  -5   6   4        7.89       23.47     11.14 o 
  -4   6   4      150.94      140.95      9.95 o 
  -3   6   4     1144.94     1198.93     47.09 o 
  -2   6   4      802.58      858.14     33.80 o 
  -1   6   4      582.66      583.20     23.58 o 
   0   6   4      155.26      187.00     10.03 o 
   1   6   4        0.80        5.71      2.87 o 
   2   6   4       12.68       17.94      4.08 o 
   3   6   4       32.96       32.02      6.06 o 
   4   6   4       24.45       25.24      4.09 o 
   5   6   4       80.94       76.42      9.25 o 
   6   6   4      140.59      166.73     12.08 o 
   7   6   4      365.75      403.21     26.39 o 
   8   6   4      106.43       98.31     11.45 o 
   9   6   4       82.95       83.93     16.53 o 
  10   6   4       36.74       46.35     11.06 o 
  11   6   4        4.99        3.88     10.09 o 
  12   6   4        1.55        4.26     18.90 o 
  -9   7   4       10.31       -1.36      9.43 o 
  -8   7   4        5.13       10.28     14.37 o 
  -7   7   4        9.96       12.72      9.28 o 
  -6   7   4        0.11       18.16     14.55 o 
  -5   7   4        7.44        1.01      5.77 o 
  -4   7   4        0.37       10.04      8.49 o 
  -3   7   4      407.90      403.35     28.54 o 
  -2   7   4      763.90      813.27     36.09 o 
  -1   7   4      339.62      309.13     15.90 o 
   0   7   4      661.25      751.85     45.57 o 
   1   7   4      286.66      263.32     17.16 o 
   2   7   4      337.35      298.75     16.08 o 
   3   7   4       34.53       33.15      9.67 o 
   4   7   4       62.02       56.44      7.70 o 
   5   7   4        0.14        2.43      3.22 o 
   6   7   4       32.23       31.59      5.72 o 
   7   7   4      132.77      140.95     12.90 o 
   8   7   4      139.25      138.38     18.99 o 
   9   7   4      170.16      162.53     37.87 o 
  10   7   4       18.05       31.04     17.48 o 
  11   7   4        4.43        4.58     11.27 o 
  12   7   4        3.02        9.72     12.25 o 
  -8   8   4       15.64        9.33      9.80 o 
  -7   8   4        1.00       12.82     13.78 o 
  -6   8   4       30.72       36.64     11.23 o 
  -5   8   4      130.89      156.22     21.31 o 
  -4   8   4      185.75      176.94     19.50 o 
  -3   8   4        2.11       -0.01      2.63 o 
  -2   8   4      226.78      247.19     16.31 o 
  -1   8   4      281.46      258.18     17.37 o 
   0   8   4      739.25      751.85     82.83 o 
   1   8   4      799.31      754.03     64.57 o 
   2   8   4      552.69      609.83     30.71 o 
   3   8   4      636.75      625.66     30.54 o 
   4   8   4       34.07       36.58      5.84 o 
   5   8   4        0.89       11.43      6.71 o 
   6   8   4        0.41        5.34      4.92 o 
   7   8   4       16.94       20.95     11.32 o 
   8   8   4       92.73      101.26     42.50 o 
   9   8   4       32.32       47.28     14.69 o 
  10   8   4       14.04        7.68     10.24 o 
  11   8   4        1.68       -3.08      8.98 o 
  -7   9   4       11.09       10.22      9.20 o 
  -6   9   4       91.03       91.26     18.32 o 
  -5   9   4        0.64        6.44      7.61 o 
  -4   9   4       11.77       13.08      7.57 o 
  -3   9   4       36.13       40.01      7.86 o 
  -2   9   4        8.73       13.96      7.17 o 
  -1   9   4       26.85       33.00      6.77 o 
   0   9   4       11.01       18.52      6.55 o 
   1   9   4      111.30      104.57     11.02 o 
   2   9   4      387.72      417.31     25.63 o 
   3   9   4      248.49      243.32     17.27 o 
   4   9   4        4.46        9.49      4.58 o 
   5   9   4      188.99      181.50     29.71 o 
   6   9   4      103.63      137.57     50.13 o 
   7   9   4       52.89       60.06     30.66 o 
   8   9   4        0.16        0.24      6.52 o 
   9   9   4        8.23        9.63      9.35 o 
  10   9   4        5.91       41.26     19.25 o 
  -6  10   4       48.45       50.43     15.94 o 
  -5  10   4       80.88       77.83     16.03 o 
  -4  10   4      126.76      118.75     20.00 o 
  -3  10   4      113.30      143.33     20.16 o 
  -2  10   4        1.21        1.23      3.80 o 
  -1  10   4        4.63        5.43      4.59 o 
   0  10   4        1.50       -0.54      3.19 o 
   1  10   4       13.13       12.91     18.68 o 
   2  10   4       46.53       52.06     10.64 o 
   3  10   4        9.30       12.59      5.03 o 
   4  10   4       37.51       49.58     13.43 o 
   5  10   4       24.38       28.96     10.04 o 
   6  10   4       85.18       82.49     26.53 o 
   7  10   4       84.04       92.72     31.03 o 
   8  10   4       35.37       43.05     28.59 o 
   9  10   4        1.95       36.50     18.08 o 
  -5  11   4        0.68       -1.22      6.28 o 
  -4  11   4        2.78       15.25     28.34 o 
  -3  11   4       48.49       44.03     13.49 o 
  -2  11   4       94.70      106.04     14.74 o 
  -1  11   4       84.14       66.22     14.57 o 
   0  11   4       46.78       37.22      8.25 o 
   1  11   4       16.06       28.12      8.78 o 
   2  11   4       28.29       29.18      9.71 o 
   3  11   4        8.79       12.27      8.09 o 
   4  11   4        1.82        4.70      7.35 o 
   5  11   4       11.89       27.73     23.75 o 
   6  11   4       44.14       53.59     30.24 o 
   7  11   4       67.69      122.44     47.20 o 
   8  11   4        8.06       20.45     15.02 o 
  -4  12   4        3.13       -3.16      8.31 o 
  -3  12   4        0.33        0.66      6.18 o 
  -2  12   4       41.88       45.48     12.48 o 
  -1  12   4       16.67       10.73      7.18 o 
   0  12   4       89.75       83.80     31.82 o 
   1  12   4       76.91       86.53     18.71 o 
   2  12   4       52.14       36.14     12.87 o 
   3  12   4       47.26       34.31     12.02 o 
   4  12   4        9.35       42.56     15.95 o 
   5  12   4        4.58       14.64     12.39 o 
   6  12   4        2.09        8.31     20.04 o 
   7  12   4        4.08       17.29     16.26 o 
  -2  13   4        0.00       10.34     12.92 o 
  -1  13   4        0.04        5.53     11.44 o 
   0  13   4       13.23        5.05      8.40 o 
   1  13   4       41.78       73.40     19.34 o 
   2  13   4       72.88       87.39     20.68 o 
   3  13   4       19.33       18.38     25.98 o 
   4  13   4       12.11        3.53      9.42 o 
   5  13   4        5.15        2.27     10.76 o 
  -1  -9   5       29.04       19.04     15.88 o 
   0  -9   5       50.30       47.96     16.24 o 
   1  -9   5       46.34       62.10     17.40 o 
   2  -9   5       42.88       34.01     12.83 o 
   3  -9   5       23.46       11.27     10.45 o 
   4  -9   5        4.56        2.27     10.83 o 
  -3  -8   5        2.51       21.56     18.20 o 
  -2  -8   5        0.47       -4.30     10.76 o 
  -1  -8   5       25.78       16.48     33.04 o 
   0  -8   5       25.90       25.45     11.35 o 
   1  -8   5       37.38       43.81     20.47 o 
   2  -8   5       67.74       77.57     17.73 o 
   3  -8   5      113.25      122.65     20.36 o 
   4  -8   5      116.56       79.87     23.40 o 
   5  -8   5       31.25       32.96     17.25 o 
   6  -8   5       39.24       52.93     19.07 o 
   7  -8   5       13.10        4.22      8.39 o 
  -5  -7   5       12.73       14.72     19.64 o 
  -4  -7   5       35.58       55.72     17.44 o 
  -3  -7   5       89.55       76.94     34.35 o 
  -2  -7   5      109.90      102.61     20.39 o 
  -1  -7   5       82.20       83.87     18.23 o 
   0  -7   5       23.21        9.56      7.39 o 
   1  -7   5      112.74       89.66     25.96 o 
   2  -7   5      195.74      201.44     25.73 o 
   3  -7   5      237.97      241.34     25.15 o 
   4  -7   5      149.55      146.31     16.01 o 
   5  -7   5       28.84       59.79     10.63 o 
   6  -7   5       58.25       54.11     14.10 o 
   7  -7   5       30.64       53.52     30.95 o 
   8  -7   5       38.88       44.79     16.05 o 
  -6  -6   5        2.63        5.21     19.57 o 
  -5  -6   5       21.34       11.62     11.32 o 
  -4  -6   5       39.22       42.92     15.84 o 
  -3  -6   5       55.05       62.20     18.51 o 
  -2  -6   5      131.13      107.45     18.75 o 
  -1  -6   5      185.26      173.27     23.16 o 
   0  -6   5       43.70       29.67      8.85 o 
   1  -6   5        6.82        9.42      5.83 o 
   2  -6   5        2.57       16.79      8.41 o 
   3  -6   5       14.91       23.86      8.25 o 
   4  -6   5      112.94      104.72     12.22 o 
   5  -6   5        0.87        5.47      5.19 o 
   6  -6   5       70.47      100.91     20.00 o 
   7  -6   5      160.98      195.46     42.89 o 
   8  -6   5       64.48       95.85     20.02 o 
   9  -6   5        6.62        2.68     15.77 o 
  -7  -5   5        0.79       11.32     10.86 o 
  -6  -5   5        0.82        7.26      8.68 o 
  -5  -5   5        6.63       18.22     10.07 o 
  -4  -5   5       13.14       16.82      9.25 o 
  -3  -5   5       43.91       54.48     15.71 o 
  -2  -5   5      192.08      205.11     22.88 o 
  -1  -5   5      299.34      307.65     29.18 o 
   0  -5   5      164.99      159.50     16.87 o 
   1  -5   5      103.97      115.19      9.48 o 
   2  -5   5       91.06      112.96     10.50 o 
   3  -5   5       59.69       68.92      8.77 o 
   4  -5   5      163.20      155.09     13.67 o 
   5  -5   5        9.50       14.17      7.69 o 
   6  -5   5        5.25       11.13      5.36 o 
   7  -5   5       70.11       73.47     19.33 o 
   8  -5   5       61.46       81.50     27.80 o 
   9  -5   5       91.51      125.88     47.38 o 
  10  -5   5       34.51       36.90     13.15 o 
  -7  -4   5        7.65       -0.91      8.08 o 
  -6  -4   5        7.72        1.97      6.08 o 
  -5  -4   5       55.63       37.94     12.35 o 
  -4  -4   5       63.91       54.34     13.99 o 
  -3  -4   5       51.23       38.20      9.85 o 
  -2  -4   5        0.84        0.16      3.81 o 
  -1  -4   5       88.00       93.54     13.08 o 
   0  -4   5      273.04      206.33     37.60 o 
   1  -4   5      440.05      406.47     26.53 o 
   2  -4   5      281.13      281.43     39.68 o 
   3  -4   5      513.49      488.04     24.98 o 
   4  -4   5      792.56      760.38     36.84 o 
   5  -4   5      126.40      130.45     11.94 o 
   6  -4   5      308.63      341.68     27.19 o 
   7  -4   5       13.70        3.15      7.97 o 
   8  -4   5       91.90       85.88     23.99 o 
   9  -4   5       47.83       68.10     27.53 o 
  10  -4   5       32.47       45.25     13.39 o 
  11  -4   5       21.10       31.46     13.65 o 
  -8  -3   5        6.60        7.94      9.82 o 
  -7  -3   5        8.31       35.17     13.22 o 
  -6  -3   5       73.84       52.13     19.85 o 
  -5  -3   5      147.59      108.02     17.42 o 
  -4  -3   5      103.80       90.78     14.98 o 
  -3  -3   5      146.56      141.66     16.65 o 
  -2  -3   5      116.90      109.97     13.27 o 
  -1  -3   5        7.90        9.79      2.73 o 
   0  -3   5        2.26        7.30      4.22 o 
   1  -3   5       99.23       95.56     15.42 o 
   2  -3   5      519.35      562.90     24.25 o 
   3  -3   5      688.16      726.40     29.80 o 
   4  -3   5       36.16       48.96      6.37 o 
   5  -3   5       15.38       23.84      4.69 o 
   6  -3   5      436.76      433.37     23.59 o 
   7  -3   5      702.70      749.72     35.90 o 
   8  -3   5      226.62      231.44     24.66 o 
   9  -3   5       50.99       52.63     13.59 o 
  10  -3   5       31.14       18.59     10.57 o 
  11  -3   5       32.56       32.98     13.11 o 
  12  -3   5       24.60       -1.58     11.93 o 
  -8  -2   5        0.17       15.60     18.66 o 
  -7  -2   5        0.83        5.21      8.56 o 
  -6  -2   5       11.21       11.63     17.37 o 
  -5  -2   5       92.55      107.07     18.29 o 
  -4  -2   5      304.26      260.63     28.55 o 
  -3  -2   5      850.29      767.87     33.40 o 
  -2  -2   5      650.39      615.43     31.53 o 
  -1  -2   5      322.45      310.51     20.47 o 
   0  -2   5      506.81      569.41     22.43 o 
   1  -2   5        8.92       18.44      5.80 o 
   2  -2   5      225.00      267.71     12.69 o 
   3  -2   5      196.80      229.71     12.04 o 
   4  -2   5      518.47      489.06     20.88 o 
   5  -2   5      617.69      612.64     28.40 o 
   6  -2   5      478.33      508.29     24.40 o 
   7  -2   5      345.59      328.92     22.00 o 
   8  -2   5      139.28      137.65     21.63 o 
   9  -2   5       44.61       39.33     20.38 o 
  10  -2   5       17.56       34.79     11.17 o 
  11  -2   5        1.60       30.43     12.73 o 
  12  -2   5        0.01       -2.84      8.60 o 
  -9  -1   5       12.74      -10.72     17.91 o 
  -8  -1   5        6.57       19.82     17.30 o 
  -7  -1   5        4.02       14.02     16.43 o 
  -6  -1   5        9.19        9.25      7.52 o 
  -5  -1   5        1.61        4.02      8.00 o 
  -4  -1   5        4.27        5.99      3.90 o 
  -3  -1   5      169.80      181.40     12.85 o 
  -2  -1   5      479.38      512.24     22.94 o 
  -1  -1   5     1630.98     1865.29     78.68 o 
   0  -1   5     1093.96     1070.14     36.90 o 
   1  -1   5     1706.82     1755.35     53.24 o 
   2  -1   5      109.81      119.20     11.73 o 
   3  -1   5       64.62       55.35      4.40 o 
   4  -1   5       29.38       41.94      4.93 o 
   5  -1   5       85.95       87.58      6.66 o 
   6  -1   5      169.83      176.72     10.54 o 
   7  -1   5     1162.63     1006.94     74.45 o 
   8  -1   5      439.77      369.95     90.40 o 
   9  -1   5       21.00       15.13     12.51 o 
  10  -1   5       21.70       29.11     10.30 o 
  11  -1   5        1.07        5.12      7.60 o 
  12  -1   5       10.08       13.70     10.95 o 
  -9   0   5       19.69       -9.28     16.53 o 
  -8   0   5        8.60       18.44     11.77 o 
  -7   0   5        3.58        0.64      3.96 o 
  -6   0   5       34.77       31.94      7.75 o 
  -5   0   5      106.36       94.75     11.94 o 
  -4   0   5        0.20        0.11      3.59 o 
  -3   0   5        0.37       -3.40      3.40 o 
  -2   0   5      357.92      364.26     17.87 o 
  -1   0   5      620.33      589.27     23.06 o 
   0   0   5      851.78      954.36     32.52 o 
   1   0   5     1668.85     1645.92     46.92 o 
   2   0   5      569.83      540.30     17.72 o 
   3   0   5      792.75      800.52     24.94 o 
   4   0   5      164.44      136.13      7.01 o 
   5   0   5       47.63       39.64      4.33 o 
   6   0   5      110.48       88.48      6.69 o 
   7   0   5       17.22       22.30      3.86 o 
   8   0   5      113.39      125.43     18.30 o 
   9   0   5       55.00       48.06      6.65 o 
  10   0   5       73.78       98.72     16.66 o 
  11   0   5       23.80       40.70     12.82 o 
  12   0   5       22.10       33.12     16.87 o 
  13   0   5        6.96       40.14     18.89 o 
  -9   1   5        9.24       26.15     22.17 o 
  -8   1   5      103.37       65.22     17.06 o 
  -7   1   5      122.19      108.18     19.03 o 
  -6   1   5      177.98      172.54     17.67 o 
  -5   1   5       22.74       54.23     13.93 o 
  -4   1   5        9.35       14.32      5.35 o 
  -3   1   5       29.41       35.88      5.92 o 
  -2   1   5       13.22       17.08      6.11 o 
  -1   1   5      353.63      397.94     17.44 o 
   0   1   5        0.65        3.09      1.98 o 
   1   1   5     1140.72     1335.84     38.15 o 
   2   1   5      566.01      441.58     26.65 o 
   3   1   5      242.67      367.74     13.03 o 
   4   1   5        7.41        6.13      1.93 o 
   5   1   5     1589.84     1635.62     52.54 o 
   6   1   5     1366.17     1376.96     48.24 o 
   7   1   5      390.53      407.15     19.82 o 
   8   1   5       61.76       57.69      6.64 o 
   9   1   5        1.02        7.52     13.20 o 
  10   1   5       46.07       79.11     14.90 o 
  11   1   5       55.53       79.89     17.00 o 
  12   1   5       11.85       38.97     14.91 o 
  13   1   5       12.75       20.83     27.70 o 
  -9   2   5       17.14       25.32     19.83 o 
  -8   2   5        5.60        8.92      9.54 o 
  -7   2   5        9.82       17.43      6.94 o 
  -6   2   5       65.06       86.76     11.04 o 
  -5   2   5      229.21      231.90     18.48 o 
  -4   2   5      127.69      140.16     11.78 o 
  -3   2   5      498.71      549.13     26.47 o 
  -2   2   5      126.91      107.15      8.83 o 
  -1   2   5     2253.41     2403.92     78.01 o 
   0   2   5      956.52     1037.70     32.73 o 
   1   2   5       58.58       53.58      6.18 o 
   2   2   5      638.82      772.09     32.94 o 
   3   2   5      200.83      199.09      5.49 o 
   4   2   5      613.87      539.30     28.30 o 
   5   2   5      899.20      821.65     32.76 o 
   6   2   5      927.31      961.47     35.21 o 
   7   2   5      738.89      737.26     32.14 o 
   8   2   5      285.61      252.71     15.18 o 
   9   2   5        7.40       11.75      6.71 o 
  10   2   5       56.74       74.20     10.40 o 
  11   2   5        0.25        3.30      7.31 o 
  12   2   5        1.22       -0.22     10.36 o 
  13   2   5       12.88       20.74     15.08 o 
  -9   3   5        2.24       -7.50     10.53 o 
  -8   3   5        0.20        0.77      7.51 o 
  -7   3   5        5.78        9.64      9.38 o 
  -6   3   5       12.68        4.13      5.97 o 
  -5   3   5        2.72        9.98      6.86 o 
  -4   3   5       65.24       81.12     17.41 o 
  -3   3   5      154.53      162.87     15.86 o 
  -2   3   5     1507.02     1587.21     57.27 o 
  -1   3   5     2235.12     2286.90     71.37 o 
   0   3   5      828.91      878.64     28.51 o 
   1   3   5     1307.54     1447.59     58.79 o 
   2   3   5       18.39       30.79      5.89 o 
   3   3   5       15.55       20.09      4.54 o 
   4   3   5        0.39        8.92      3.54 o 
   5   3   5     1081.58     1066.45     36.41 o 
   6   3   5      631.71      689.25     29.21 o 
   7   3   5      759.71      790.02     38.78 o 
   8   3   5        4.28       20.10      5.28 o 
   9   3   5      122.20      120.17     16.26 o 
  10   3   5      115.59      122.56     29.87 o 
  11   3   5       39.97       45.36     16.40 o 
  12   3   5        4.89       27.23     13.14 o 
  13   3   5        0.95       -6.46     11.50 o 
  -9   4   5       18.24        8.46     12.13 o 
  -8   4   5       34.66       34.88     19.38 o 
  -7   4   5       32.07       21.45     17.85 o 
  -6   4   5        1.33        3.47      6.22 o 
  -5   4   5       93.08       83.52     11.62 o 
  -4   4   5        4.84       10.13      8.84 o 
  -3   4   5       25.76       23.40      4.65 o 
  -2   4   5     1578.68     1729.92     61.65 o 
  -1   4   5      346.02      333.06     14.51 o 
   0   4   5     1232.50     1325.80     72.07 o 
   1   4   5     1488.88     1463.82     37.58 o 
   2   4   5      478.86      471.85     22.99 o 
   3   4   5      128.38      121.85      6.19 o 
   4   4   5      988.04     1070.65     35.19 o 
   5   4   5       13.27       19.31      3.64 o 
   6   4   5      191.83      200.65     23.26 o 
   7   4   5       59.72       63.82      7.22 o 
   8   4   5        4.70       14.83      5.05 o 
   9   4   5       64.46       69.44      9.96 o 
  10   4   5       68.77       80.48     22.22 o 
  11   4   5       93.84       87.66     15.04 o 
  12   4   5       34.27       48.89     18.44 o 
  13   4   5        1.75       10.68     20.71 o 
  -9   5   5       23.01       16.61     12.10 o 
  -8   5   5       52.84       38.65     31.21 o 
  -7   5   5       45.86       60.92     17.46 o 
  -6   5   5       31.87       28.81     13.28 o 
  -5   5   5      166.97      185.56     14.51 o 
  -4   5   5        0.55       -0.38      3.26 o 
  -3   5   5       13.91       15.15      4.07 o 
  -2   5   5       48.96       50.59      5.44 o 
  -1   5   5        0.69        7.73      2.98 o 
   0   5   5      119.67      103.57      6.46 o 
   1   5   5     2202.75     2480.22     84.94 o 
   2   5   5     1501.63     1489.51     44.28 o 
   3   5   5     2579.28     2648.15    199.32 o 
   4   5   5      675.52      712.14     26.98 o 
   5   5   5      241.52      219.99     14.10 o 
   6   5   5       16.14       19.14      8.06 o 
   7   5   5       29.72       33.84      6.31 o 
   8   5   5       17.58       16.04      6.05 o 
   9   5   5       69.82       75.67     18.10 o 
  10   5   5       85.12      103.90     30.15 o 
  11   5   5       39.80       35.55     11.01 o 
  12   5   5        3.76       -4.48      7.10 o 
  -8   6   5        8.15       16.30     11.09 o 
  -7   6   5       31.82       17.86     19.80 o 
  -6   6   5      115.90      127.68     40.14 o 
  -5   6   5      200.23      183.37     21.20 o 
  -4   6   5      133.21      116.91      9.29 o 
  -3   6   5        6.26       20.33      4.68 o 
  -2   6   5       30.13       33.89      4.87 o 
  -1   6   5      143.76      136.89      8.77 o 
   0   6   5       76.06       72.18      5.68 o 
   1   6   5       29.28       22.55      4.25 o 
   2   6   5      794.40      786.80     29.33 o 
   3   6   5      384.94      354.57     44.16 o 
   4   6   5      190.93      178.57     13.98 o 
   5   6   5      264.39      266.93     14.85 o 
   6   6   5        2.03        5.09      3.39 o 
   7   6   5      147.94      150.75     17.21 o 
   8   6   5      183.16      210.47     18.33 o 
   9   6   5       84.28       86.94     14.89 o 
  10   6   5        6.27       13.52      6.43 o 
  11   6   5       23.92       43.31     11.06 o 
  12   6   5        7.11        2.70     10.02 o 
  -8   7   5        2.29       29.09     25.36 o 
  -7   7   5        1.04       -2.00      6.55 o 
  -6   7   5       43.10       52.11     16.08 o 
  -5   7   5       35.43       45.05     10.62 o 
  -4   7   5      160.03      144.19     13.47 o 
  -3   7   5       10.92       12.89      4.09 o 
  -2   7   5      558.76      617.50     29.64 o 
  -1   7   5      298.42      318.83     17.08 o 
   0   7   5      320.82      329.85     18.04 o 
   1   7   5       55.98       44.92      5.39 o 
   2   7   5      112.85       99.08      7.80 o 
   3   7   5       22.40       18.12      3.95 o 
   4   7   5        6.28        6.85      4.35 o 
   5   7   5       21.16       29.20      6.45 o 
   6   7   5       47.65       45.06      6.79 o 
   7   7   5      107.85      103.60     17.07 o 
   8   7   5       99.20      115.41     19.50 o 
   9   7   5      161.00      156.69     22.54 o 
  10   7   5       35.52       40.79     21.31 o 
  11   7   5       10.91        1.94      7.14 o 
  12   7   5        0.43       18.11     21.62 o 
  -8   8   5        8.39       -9.51     10.79 o 
  -7   8   5       12.83        3.07      7.12 o 
  -6   8   5        3.90        4.90      7.48 o 
  -5   8   5       11.77        2.77      7.90 o 
  -4   8   5       83.86       85.63     14.73 o 
  -3   8   5       17.26       18.70      5.00 o 
  -2   8   5       31.66       36.15      6.08 o 
  -1   8   5      329.37      322.01     19.42 o 
   0   8   5      619.60      634.63     43.47 o 
   1   8   5      627.98      614.02     56.99 o 
   2   8   5       50.52       46.74      6.60 o 
   3   8   5       89.83       92.27      8.75 o 
   4   8   5        9.66       14.34      4.67 o 
   5   8   5       15.97       19.01      5.36 o 
   6   8   5        4.44       10.22      4.83 o 
   7   8   5        1.25        6.67      4.50 o 
   8   8   5      123.08      146.10     15.44 o 
   9   8   5       87.43       71.33     17.49 o 
  10   8   5       36.98       64.63     16.55 o 
  11   8   5        6.51       19.49     12.17 o 
  -7   9   5        0.20       -9.26      9.37 o 
  -6   9   5       13.55        9.08     12.22 o 
  -5   9   5       10.61       22.31      9.73 o 
  -4   9   5       31.93       24.28     12.01 o 
  -3   9   5       70.91       59.52      9.17 o 
  -2   9   5      189.74      173.45     15.31 o 
  -1   9   5       69.79       79.09      9.31 o 
   0   9   5      309.48      323.83     21.37 o 
   1   9   5      623.42      651.17     54.73 o 
   2   9   5      526.14      575.74     39.51 o 
   3   9   5      406.17      398.30     25.05 o 
   4   9   5       34.97       40.64      8.60 o 
   5   9   5      121.28      135.96     12.85 o 
   6   9   5        9.93       26.10     11.53 o 
   7   9   5        0.17       -0.07      3.70 o 
   8   9   5       22.58       39.31     13.54 o 
   9   9   5       30.95       46.89     15.62 o 
  10   9   5       16.95       25.09     16.89 o 
  11   9   5        8.61        0.07     17.48 o 
  -6  10   5       94.23       95.37     20.01 o 
  -5  10   5        8.62       18.32     21.58 o 
  -4  10   5        4.16       22.79      9.38 o 
  -3  10   5        0.43        9.89      6.65 o 
  -2  10   5       87.49       52.75      9.30 o 
  -1  10   5       11.86        9.78      5.39 o 
   0  10   5       61.01       78.35     11.08 o 
   1  10   5      126.79      150.39     19.33 o 
   2  10   5      314.16      344.61     26.00 o 
   3  10   5        1.14        0.04      3.08 o 
   4  10   5       68.28       98.30     12.36 o 
   5  10   5       56.12       60.69      9.46 o 
   6  10   5       70.70       60.49     14.86 o 
   7  10   5       57.30       76.07     17.90 o 
   8  10   5       23.17      143.99     55.56 o 
   9  10   5        1.00      -10.99     10.99 o 
  10  10   5        5.64       27.67     17.25 o 
  -5  11   5       20.24        5.12     10.10 o 
  -4  11   5       50.71       36.04     13.43 o 
  -3  11   5       30.90       25.40     19.73 o 
  -2  11   5       90.39       86.22     15.97 o 
  -1  11   5       82.12       70.51     11.07 o 
   0  11   5        5.95        9.33      7.76 o 
   1  11   5       12.65       21.22      7.89 o 
   2  11   5        0.01        9.75      9.00 o 
   3  11   5        0.28       14.15      8.39 o 
   4  11   5       20.46       37.53     18.08 o 
   5  11   5       37.32       53.83     20.74 o 
   6  11   5       48.87       52.62     16.08 o 
   7  11   5       43.81       67.57     23.77 o 
   8  11   5       15.19       37.97     44.52 o 
   9  11   5        5.01       37.45     15.67 o 
  -4  12   5        1.59        5.37      9.00 o 
  -3  12   5       10.53       12.33     18.94 o 
  -2  12   5       81.70       65.63     14.80 o 
  -1  12   5       86.96       68.52     12.48 o 
   0  12   5       12.68       14.92      7.31 o 
   1  12   5       11.42       12.53      7.57 o 
   2  12   5       28.01       37.62     10.02 o 
   3  12   5       21.35       33.58     12.90 o 
   4  12   5        0.77       18.75     16.34 o 
   5  12   5       13.60        8.63     10.17 o 
   6  12   5       28.25       62.25     30.19 o 
   7  12   5       16.65       44.60     22.67 o 
  -2  13   5        7.19        4.50      9.26 o 
  -1  13   5       33.28       40.18     14.56 o 
   0  13   5       25.94        2.33     11.56 o 
   1  13   5        4.13        3.83      7.38 o 
   2  13   5       30.11       19.05     25.28 o 
   3  13   5       13.29        7.62      8.77 o 
   4  13   5        5.80        5.11      9.41 o 
   5  13   5        1.52        8.14     10.70 o 
  -1  -8   6        4.94       29.32     16.98 o 
   0  -8   6       21.35       47.90     16.21 o 
   1  -8   6       45.04       59.09     17.98 o 
   2  -8   6       59.50       77.57     18.05 o 
   3  -8   6       18.63       15.64      9.94 o 
   4  -8   6       44.78       33.47     19.11 o 
  -3  -7   6       18.49       36.80     18.51 o 
  -2  -7   6       13.41        9.46     10.36 o 
  -1  -7   6        0.13      -10.38     10.38 o 
   0  -7   6        7.89       20.46     14.30 o 
   1  -7   6      108.97       87.48     20.21 o 
   2  -7   6       98.61      105.47     17.91 o 
   3  -7   6      104.16      141.14     23.15 o 
   4  -7   6       89.11       96.26     17.84 o 
   5  -7   6       71.54       63.97     15.20 o 
   6  -7   6       73.02       67.64     17.98 o 
   7  -7   6       34.75       54.59     17.79 o 
  -4  -6   6        6.39        5.76      8.87 o 
  -3  -6   6       14.08       29.87     12.58 o 
  -2  -6   6       80.68       55.12     19.81 o 
  -1  -6   6      229.39      218.57     32.44 o 
   0  -6   6       63.45       45.04     13.30 o 
   1  -6   6       17.96       25.67      9.13 o 
   2  -6   6      118.10      110.09     18.46 o 
   3  -6   6      136.57      159.28     31.88 o 
   4  -6   6      131.54      147.59     18.83 o 
   5  -6   6      127.59      134.81     16.13 o 
   6  -6   6       74.21       90.78     29.64 o 
   7  -6   6       33.84       36.27     39.73 o 
   8  -6   6       30.17       47.24     15.57 o 
   9  -6   6        7.92        1.03     11.84 o 
  -5  -5   6       67.12       60.26     16.11 o 
  -4  -5   6        8.09       24.15     17.60 o 
  -3  -5   6       34.10       44.80     12.81 o 
  -2  -5   6      188.97      166.22     30.71 o 
  -1  -5   6      204.61      203.62     25.55 o 
   0  -5   6      130.10      108.13     17.71 o 
   1  -5   6       45.62       55.99     12.01 o 
   2  -5   6       16.42       15.80      5.84 o 
   3  -5   6       35.65       35.92      7.24 o 
   4  -5   6        0.23       -3.29      5.39 o 
   5  -5   6       31.37       61.08      9.62 o 
   6  -5   6      195.16      230.96     20.86 o 
   7  -5   6      128.45      147.60     39.14 o 
   8  -5   6       54.60       85.50     27.49 o 
   9  -5   6       24.76       46.86     15.67 o 
  10  -5   6       22.55       28.93     12.33 o 
  -6  -4   6        7.80       55.65     16.99 o 
  -5  -4   6        2.42       -5.80      9.17 o 
  -4  -4   6        0.02        3.86      7.72 o 
  -3  -4   6        3.17       10.24      8.62 o 
  -2  -4   6      107.68      123.48     18.70 o 
  -1  -4   6      181.32      203.05     23.68 o 
   0  -4   6      275.04      323.83     28.86 o 
   1  -4   6      241.60      206.86     25.93 o 
   2  -4   6      222.03      199.86     19.14 o 
   3  -4   6      312.16      323.95     20.04 o 
   4  -4   6      279.19      280.63     23.05 o 
   5  -4   6      128.26      125.06     12.76 o 
   6  -4   6      168.35      177.55     20.23 o 
   7  -4   6       30.02       41.86      8.21 o 
   8  -4   6       17.97       27.50      9.68 o 
   9  -4   6       41.81       52.88     13.14 o 
  10  -4   6       39.65       45.80     13.72 o 
  11  -4   6       27.52       57.05     17.12 o 
  -7  -3   6       11.65       13.29     12.17 o 
  -6  -3   6        3.58        1.10     10.24 o 
  -5  -3   6       14.90       17.96     15.93 o 
  -4  -3   6        0.53        8.07      7.94 o 
  -3  -3   6       41.06       34.00     10.66 o 
  -2  -3   6        7.39       27.46     14.13 o 
  -1  -3   6       58.41       45.05      5.62 o 
   0  -3   6      115.50      111.80      9.08 o 
   1  -3   6      220.07      217.48     13.00 o 
   2  -3   6      142.01      132.21     10.80 o 
   3  -3   6      557.44      599.53     39.99 o 
   4  -3   6      112.75      110.10     18.40 o 
   5  -3   6      399.98      441.68     30.87 o 
   6  -3   6      129.81      155.76     13.35 o 
   7  -3   6       37.08       30.38      6.66 o 
   8  -3   6        9.91       11.09      6.94 o 
   9  -3   6        1.37       10.29      7.33 o 
  10  -3   6       54.81       32.10     11.37 o 
  11  -3   6       58.61      104.93     22.47 o 
  -7  -2   6       13.66        4.23      9.86 o 
  -6  -2   6       99.46       86.04     19.31 o 
  -5  -2   6      100.93      100.71     18.81 o 
  -4  -2   6       82.40       86.07     17.43 o 
  -3  -2   6       93.48       87.45     10.33 o 
  -2  -2   6       88.27      101.15      8.39 o 
  -1  -2   6        0.26        0.79      2.54 o 
   0  -2   6       78.03       72.90      6.75 o 
   1  -2   6      105.25       91.65      7.43 o 
   2  -2   6      584.57      548.55     24.44 o 
   3  -2   6      897.56      950.29     65.35 o 
   4  -2   6      134.00      136.89      9.70 o 
   5  -2   6        6.56       -0.85      2.98 o 
   6  -2   6        3.82       13.37      4.50 o 
   7  -2   6      189.25      182.18     13.34 o 
   8  -2   6      726.44      645.75     65.46 o 
   9  -2   6      145.09      143.67     19.42 o 
  10  -2   6        0.18        2.04      8.80 o 
  11  -2   6       22.67       17.77     19.54 o 
  12  -2   6       15.50       23.94     12.58 o 
  -8  -1   6        0.17       -3.22      7.34 o 
  -7  -1   6        1.37        0.56      6.70 o 
  -6  -1   6       11.01       10.21     16.05 o 
  -5  -1   6        3.45       13.19      6.98 o 
  -4  -1   6       47.69       46.66      8.95 o 
  -3  -1   6      194.65      206.62     14.84 o 
  -2  -1   6      234.14      246.11     16.21 o 
  -1  -1   6      836.64      877.17     37.56 o 
   0  -1   6      705.11      704.73     32.53 o 
   1  -1   6      455.16      465.20     20.13 o 
   2  -1   6      145.30      148.25      9.14 o 
   3  -1   6       17.95       32.08      5.91 o 
   4  -1   6      389.36      421.94     21.06 o 
   5  -1   6      881.87      948.81     42.96 o 
   6  -1   6      486.81      523.36     24.56 o 
   7  -1   6      181.25      171.62     12.60 o 
   8  -1   6      390.81      305.32     19.50 o 
   9  -1   6      129.10      131.52     16.93 o 
  10  -1   6       38.53       57.15     12.33 o 
  11  -1   6        0.33        1.48      6.26 o 
  12  -1   6        0.21        1.51     12.30 o 
  -7   0   6        8.63       18.29     24.66 o 
  -6   0   6        0.22       17.80      7.58 o 
  -5   0   6       15.66       29.45      7.88 o 
  -4   0   6       24.73       28.46     10.23 o 
  -3   0   6       18.50       27.60      5.83 o 
  -2   0   6      238.63      259.52     16.06 o 
  -1   0   6      840.49      843.86     37.65 o 
   0   0   6     1563.91     1652.04     60.92 o 
   1   0   6     3001.90     2961.21     92.39 o 
   2   0   6      682.29      650.12     41.05 o 
   3   0   6      174.01      169.60     16.15 o 
   4   0   6      233.46      242.78     11.45 o 
   5   0   6      100.84      112.86      7.38 o 
   6   0   6      114.37      100.94      9.85 o 
   7   0   6      233.31      209.91     15.13 o 
   8   0   6      235.80      197.41     15.33 o 
   9   0   6      242.63      208.43     29.24 o 
  10   0   6       60.43       83.32     15.01 o 
  11   0   6       16.92       25.93     12.20 o 
  12   0   6       10.90       27.22     13.87 o 
  -8   1   6       20.79       21.27     20.83 o 
  -7   1   6        9.23        7.34     10.36 o 
  -6   1   6       67.97       70.98     12.68 o 
  -5   1   6       22.19       33.73     11.77 o 
  -4   1   6        2.08        5.91      6.12 o 
  -3   1   6       38.89       61.39      7.98 o 
  -2   1   6       76.75       93.89      9.26 o 
  -1   1   6      501.00      566.82     26.67 o 
   0   1   6      318.53      302.21     14.64 o 
   1   1   6      652.03      735.22     27.68 o 
   2   1   6      707.69      680.96     21.98 o 
   3   1   6     1072.82     1161.45     52.12 o 
   4   1   6        4.14        8.11      4.38 o 
   5   1   6      133.97      142.56      8.03 o 
   6   1   6      128.82      145.56      8.82 o 
   7   1   6       60.00       57.36      6.03 o 
   8   1   6        0.80       -2.64      2.91 o 
   9   1   6      243.81      220.91     32.02 o 
  10   1   6      107.15      104.07     29.73 o 
  11   1   6       28.87       45.20     14.29 o 
  12   1   6        4.04      -10.23     10.45 o 
  13   1   6       11.61        4.52     16.38 o 
  -8   2   6       26.64        4.47      7.87 o 
  -7   2   6      123.68      111.06     18.42 o 
  -6   2   6      176.16      161.19     17.99 o 
  -5   2   6       81.40       98.13     12.70 o 
  -4   2   6       72.08       69.75      9.40 o 
  -3   2   6       69.00       78.47      9.68 o 
  -2   2   6        1.13       -3.56      3.56 o 
  -1   2   6      214.49      224.26     13.39 o 
   0   2   6      164.05      174.81     11.49 o 
   1   2   6     1376.21     1463.11     55.10 o 
   2   2   6     1168.55     1304.94     58.54 o 
   3   2   6       33.64       28.91      4.95 o 
   4   2   6      213.53      197.36     18.42 o 
   5   2   6      276.36      260.87     10.64 o 
   6   2   6      753.22      681.94     48.64 o 
   7   2   6      332.72      314.70     16.55 o 
   8   2   6      337.54      323.46     19.07 o 
   9   2   6       67.57       46.56     12.35 o 
  10   2   6       29.48       28.99      7.09 o 
  11   2   6       24.58       39.88     13.14 o 
  12   2   6        8.66       12.96     11.40 o 
  13   2   6       14.23       77.13     22.28 o 
  -8   3   6        1.65       12.04     23.30 o 
  -7   3   6        5.97       16.19      9.84 o 
  -6   3   6       27.94       28.00      8.29 o 
  -5   3   6       92.07      111.66     15.85 o 
  -4   3   6       77.25       93.84     15.42 o 
  -3   3   6       54.61       62.39      8.84 o 
  -2   3   6      190.68      192.13     13.24 o 
  -1   3   6     1619.60     1738.49     63.09 o 
   0   3   6        4.08        3.31      4.94 o 
   1   3   6      166.32      156.03     10.03 o 
   2   3   6       26.34       36.41      5.88 o 
   3   3   6      385.48      430.61     30.36 o 
   4   3   6      548.72      518.99     26.51 o 
   5   3   6      215.51      181.47     13.74 o 
   6   3   6      352.80      305.56     17.85 o 
   7   3   6      897.94      913.02     38.77 o 
   8   3   6       36.31       46.78      7.88 o 
   9   3   6       21.59       24.16      6.06 o 
  10   3   6       15.45       28.96      7.30 o 
  11   3   6       19.97       30.15     21.00 o 
  12   3   6        0.24       12.89     12.28 o 
  13   3   6        1.23       -0.73      9.49 o 
  -8   4   6        4.20        0.48      7.89 o 
  -7   4   6        4.85        9.86      8.20 o 
  -6   4   6        0.58       -1.96      4.19 o 
  -5   4   6        1.37       12.23      8.86 o 
  -4   4   6       44.27       35.56      9.27 o 
  -3   4   6       96.80      101.97      9.77 o 
  -2   4   6      849.07      896.70     37.62 o 
  -1   4   6      292.71      278.50     13.78 o 
   0   4   6      703.73      654.48     27.00 o 
   1   4   6      196.55      210.33     15.38 o 
   2   4   6      535.01      575.15     42.00 o 
   3   4   6      210.35      196.94     14.14 o 
   4   4   6       19.66       14.18      1.81 o 
   5   4   6      114.54      118.47      7.82 o 
   6   4   6      171.72      162.74     10.33 o 
   7   4   6      119.80      134.91     11.93 o 
   8   4   6       16.34       35.81      6.48 o 
   9   4   6      301.11      321.92     38.65 o 
  10   4   6       67.13       76.45     11.39 o 
  11   4   6       83.25       89.85     18.62 o 
  12   4   6       33.06       31.79     23.63 o 
  13   4   6        0.53        0.55     10.12 o 
  -8   5   6       21.68       29.23     22.97 o 
  -7   5   6       12.57       -3.95      7.47 o 
  -6   5   6       19.34        0.29      5.23 o 
  -5   5   6       56.93       55.11      8.14 o 
  -4   5   6       36.09       35.97      6.76 o 
  -3   5   6       23.49       23.77      5.36 o 
  -2   5   6      214.72      196.87     13.35 o 
  -1   5   6      257.53      237.80     20.95 o 
   0   5   6      600.39      615.02     25.45 o 
   1   5   6      562.55      539.53     19.23 o 
   2   5   6      893.24      982.34     50.01 o 
   3   5   6     2108.35     2075.86    168.12 o 
   4   5   6      400.92      390.51     20.21 o 
   5   5   6       17.41       21.90      4.11 o 
   6   5   6       42.51       41.39      5.75 o 
   7   5   6      114.08       98.39     10.17 o 
   8   5   6      161.53      196.59     23.94 o 
   9   5   6       44.89       51.89      9.33 o 
  10   5   6       34.56       44.03      9.92 o 
  11   5   6       29.74       41.90     15.30 o 
  12   5   6       26.17       55.78     15.53 o 
  13   5   6        0.81       18.62     15.24 o 
  -8   6   6       28.86       28.00     30.88 o 
  -7   6   6       27.50       40.44     16.21 o 
  -6   6   6      110.71      107.23     20.10 o 
  -5   6   6       28.77       29.59     10.43 o 
  -4   6   6       11.71       22.72      5.29 o 
  -3   6   6       13.85       20.54      4.88 o 
  -2   6   6       15.68       20.99      4.54 o 
  -1   6   6      127.83      130.59     16.18 o 
   0   6   6       29.33       36.36      4.37 o 
   1   6   6       46.23       45.36      8.97 o 
   2   6   6      948.61      906.99     55.60 o 
   3   6   6     2102.70     1968.21    242.63 o 
   4   6   6      464.77      453.41     20.46 o 
   5   6   6      356.28      382.57     19.95 o 
   6   6   6      184.83      194.69     18.30 o 
   7   6   6       90.88       98.79     16.18 o 
   8   6   6        0.84        8.80      5.79 o 
   9   6   6       53.88       56.76     11.05 o 
  10   6   6       43.86       59.07     20.34 o 
  11   6   6       31.88       55.90     14.66 o 
  12   6   6        3.16       31.09     19.45 o 
  -7   7   6       16.24       17.33     11.27 o 
  -6   7   6       82.00       73.74     16.69 o 
  -5   7   6      130.58      113.14     18.18 o 
  -4   7   6      162.72      147.80     12.48 o 
  -3   7   6      127.81      112.64     10.23 o 
  -2   7   6       62.45       58.85      7.17 o 
  -1   7   6        4.20        6.24      3.99 o 
   0   7   6        1.71        5.97      4.79 o 
   1   7   6        3.15       13.27     11.21 o 
   2   7   6      163.97      144.98     19.08 o 
   3   7   6      506.91      448.80     22.17 o 
   4   7   6      535.77      536.67     26.20 o 
   5   7   6       83.89       92.12     17.55 o 
   6   7   6       44.48       50.10      7.47 o 
   7   7   6       61.38       71.86     10.16 o 
   8   7   6       15.10       23.61      6.81 o 
   9   7   6       92.91       93.03     16.31 o 
  10   7   6       13.59       20.14     11.01 o 
  11   7   6        1.42        9.73      8.50 o 
  12   7   6        2.22       12.67     18.30 o 
  -7   8   6        2.59        2.89     11.17 o 
  -6   8   6       18.31       23.14     17.03 o 
  -5   8   6       45.19       63.71     13.90 o 
  -4   8   6       65.65       56.47     12.55 o 
  -3   8   6      161.07      140.75     12.66 o 
  -2   8   6      126.88      112.91     10.76 o 
  -1   8   6        4.77        7.92      3.95 o 
   0   8   6      131.48      136.42     14.03 o 
   1   8   6       62.83       62.37     11.17 o 
   2   8   6       41.69       42.69      6.28 o 
   3   8   6        7.10        6.77      3.49 o 
   4   8   6       45.15       58.10      7.62 o 
   5   8   6       17.43       40.72      7.02 o 
   6   8   6       47.23       61.76      8.43 o 
   7   8   6       30.72       39.91      7.81 o 
   8   8   6       64.19       94.20     13.01 o 
   9   8   6       48.38       46.74     10.68 o 
  10   8   6       31.92       40.21     10.71 o 
  11   8   6       17.05       16.25     12.92 o 
  -6   9   6       39.37       11.52      9.85 o 
  -5   9   6        6.61       27.39     10.13 o 
  -4   9   6        0.41       -0.69      7.39 o 
  -3   9   6       23.19       23.64      7.66 o 
  -2   9   6       25.14       28.59      8.75 o 
  -1   9   6       26.19       22.04      6.00 o 
   0   9   6      190.37      185.58     14.87 o 
   1   9   6      417.81      366.86     33.44 o 
   2   9   6      496.44      507.37     42.85 o 
   3   9   6      384.61      388.21     37.51 o 
   4   9   6       35.12       35.54     12.95 o 
   5   9   6        2.59       -4.35      4.35 o 
   6   9   6        7.57       12.54      5.64 o 
   7   9   6       28.27       39.39      8.17 o 
   8   9   6       41.48       60.74     13.53 o 
   9   9   6       13.76       16.09     31.03 o 
  10   9   6       14.40       18.46     12.86 o 
  11   9   6       14.19       29.82     33.34 o 
  -6  10   6        4.41       16.62     11.41 o 
  -5  10   6        0.33       -2.45      7.14 o 
  -4  10   6        1.79       -0.52      7.70 o 
  -3  10   6       16.79       10.52      9.83 o 
  -2  10   6        0.36       23.53     27.68 o 
  -1  10   6       11.89       42.36      8.45 o 
   0  10   6        8.42        9.89      5.58 o 
   1  10   6      122.52      117.27     15.17 o 
   2  10   6      446.63      455.38     31.20 o 
   3  10   6       68.69       61.85      9.92 o 
   4  10   6       52.68       47.04      9.11 o 
   5  10   6       64.60       50.73      9.35 o 
   6  10   6       36.79       27.14      9.08 o 
   7  10   6        0.32       -5.32      5.32 o 
   8  10   6        0.39        8.68      8.73 o 
   9  10   6        4.49       30.65     14.69 o 
  10  10   6        6.54        6.25     16.39 o 
  -5  11   6       37.08       33.52     12.63 o 
  -4  11   6       13.84        0.69     10.46 o 
  -3  11   6       15.17       21.69     10.44 o 
  -2  11   6        7.18       26.58     10.68 o 
  -1  11   6       23.09       10.71      6.69 o 
   0  11   6       15.04       15.58      7.20 o 
   1  11   6       53.85       66.16     15.57 o 
   2  11   6       60.49       61.93     11.69 o 
   3  11   6       36.21       46.21     10.08 o 
   4  11   6       61.91       61.26     11.10 o 
   5  11   6       18.90       31.23      8.38 o 
   6  11   6       67.17       53.85     17.91 o 
   7  11   6       46.97       64.13     17.29 o 
   8  11   6        9.66       33.54     20.53 o 
   9  11   6        2.37        1.63      9.24 o 
  -3  12   6       23.70       21.89     14.13 o 
  -2  12   6       49.46       67.78     26.53 o 
  -1  12   6       13.93       13.48     11.90 o 
   0  12   6       41.38       48.36     11.24 o 
   1  12   6        7.44       -0.07      4.97 o 
   2  12   6        0.43       20.54     10.40 o 
   3  12   6       14.82       21.92      8.87 o 
   4  12   6       21.34       14.31      9.83 o 
   5  12   6       35.90       32.69     15.28 o 
   6  12   6       40.72       51.21     17.84 o 
   7  12   6       25.72        9.72      9.90 o 
  -1  13   6        5.42       17.69     15.88 o 
   0  13   6       28.04       65.20     20.04 o 
   1  13   6       22.44       15.59     11.83 o 
   2  13   6       10.01       -1.86     10.10 o 
   3  13   6        3.27        4.88      8.72 o 
   4  13   6        0.09        7.07      9.45 o 
   5  13   6        0.03       -3.75      9.42 o 
   6  13   6        6.75        5.36     10.38 o 
  -1  -7   7       20.03       35.12     15.39 o 
   0  -7   7        3.24       -0.56      8.04 o 
   1  -7   7       27.40       31.65     15.91 o 
   2  -7   7       50.83       26.42     18.71 o 
   3  -7   7       45.34       23.97     14.67 o 
   4  -7   7       48.42       84.12     21.22 o 
   5  -7   7       31.53       41.21     23.82 o 
   6  -7   7       20.21       39.87     18.76 o 
  -3  -6   7       22.75       13.25     15.69 o 
  -2  -6   7        1.99       -2.36      7.97 o 
  -1  -6   7       14.06       13.31     10.31 o 
   0  -6   7        1.46       -0.65      7.02 o 
   1  -6   7       27.90       31.30     12.30 o 
   2  -6   7       89.67      103.12     19.67 o 
   3  -6   7      128.81      172.90     26.81 o 
   4  -6   7       64.75       69.87     20.05 o 
   5  -6   7       39.76       34.73     12.62 o 
   6  -6   7       56.46       76.23     17.20 o 
   7  -6   7       49.29       38.92     49.44 o 
   8  -6   7       31.55       30.23     13.22 o 
  -4  -5   7       28.68       37.62     15.32 o 
  -3  -5   7       31.37       53.92     19.50 o 
  -2  -5   7       20.92       -2.69      7.20 o 
  -1  -5   7       86.90       96.62     28.61 o 
   0  -5   7       36.36       59.31     32.15 o 
   1  -5   7       10.05       34.99     15.48 o 
   2  -5   7        1.59        0.23      4.71 o 
   3  -5   7       65.85       60.51     10.45 o 
   4  -5   7       81.09       96.68     13.80 o 
   5  -5   7      124.65      172.87     19.09 o 
   6  -5   7      165.12      181.92     19.57 o 
   7  -5   7       75.66       74.63     31.57 o 
   8  -5   7       12.79       37.16     16.84 o 
   9  -5   7       23.74       33.25     43.80 o 
  -5  -4   7        0.81       -2.52      8.58 o 
  -4  -4   7       21.97       36.91     12.92 o 
  -3  -4   7      129.42      133.91     31.93 o 
  -2  -4   7       50.44       64.20     18.51 o 
  -1  -4   7       48.35       53.94     13.68 o 
   0  -4   7      167.89      157.32     23.92 o 
   1  -4   7      267.43      254.31     44.78 o 
   2  -4   7      162.45      150.95     12.97 o 
   3  -4   7        0.23       -3.42      6.40 o 
   4  -4   7        3.61       21.08     10.10 o 
   5  -4   7      147.72      134.17     17.93 o 
   6  -4   7      137.51      157.68     20.65 o 
   7  -4   7      148.89      172.43     18.94 o 
   8  -4   7       57.80       76.68     15.24 o 
   9  -4   7       54.92       83.41     21.39 o 
  10  -4   7       28.52       31.98     11.73 o 
  -6  -3   7        5.49        0.69      8.70 o 
  -5  -3   7       35.15       22.61     23.54 o 
  -4  -3   7        1.90       -1.29      9.52 o 
  -3  -3   7       64.51       48.79     17.20 o 
  -2  -3   7       32.54       46.39     12.13 o 
  -1  -3   7       16.66       17.57     10.64 o 
   0  -3   7      119.41      104.03     10.43 o 
   1  -3   7      188.69      171.40     12.85 o 
   2  -3   7      511.43      490.96     26.90 o 
   3  -3   7     1400.40     1476.80     67.82 o 
   4  -3   7      218.83      246.39     26.98 o 
   5  -3   7       21.05       27.69      6.36 o 
   6  -3   7       94.36      108.36     12.32 o 
   7  -3   7      109.09      110.36     15.21 o 
   8  -3   7       65.43       65.18     13.06 o 
   9  -3   7       20.00       36.39     22.51 o 
  10  -3   7       43.87       69.66     15.74 o 
  11  -3   7       36.26       47.93     14.38 o 
  -6  -2   7       87.85       92.00     20.09 o 
  -5  -2   7       38.83       21.43     16.70 o 
  -4  -2   7       10.20        6.57     13.27 o 
  -3  -2   7       12.22       14.36      8.04 o 
  -2  -2   7       23.91       29.31     12.72 o 
  -1  -2   7        7.91        4.84      3.34 o 
   0  -2   7       90.62       78.04      8.90 o 
   1  -2   7      313.03      311.07     17.90 o 
   2  -2   7      436.18      435.44     23.35 o 
   3  -2   7      128.35      133.94     14.90 o 
   4  -2   7        2.25       -1.40      3.01 o 
   5  -2   7      120.99      136.14     13.55 o 
   6  -2   7      103.37      114.39     11.16 o 
   7  -2   7       70.86       76.55      9.44 o 
   8  -2   7       50.79       65.87     10.37 o 
   9  -2   7        8.40        8.56      7.08 o 
  10  -2   7       18.86       32.87     11.27 o 
  11  -2   7       30.27       44.82     13.13 o 
  -7  -1   7        1.44       17.27     13.08 o 
  -6  -1   7       65.98       66.50     16.70 o 
  -5  -1   7      112.67      112.00     19.71 o 
  -4  -1   7       74.53       79.03     17.99 o 
  -3  -1   7       42.29       51.18      8.60 o 
  -2  -1   7       11.50       13.32      6.49 o 
  -1  -1   7      286.86      287.12     17.08 o 
   0  -1   7      186.98      173.61     14.66 o 
   1  -1   7        1.98        0.87      2.85 o 
   2  -1   7      176.27      165.77     14.80 o 
   3  -1   7      734.46      770.07     34.73 o 
   4  -1   7      428.63      494.18     27.15 o 
   5  -1   7       84.70       94.32      9.00 o 
   6  -1   7       36.88       41.70      6.63 o 
   7  -1   7      192.82      184.42     13.67 o 
   8  -1   7      207.73      200.99     15.11 o 
   9  -1   7       46.08       53.45     13.23 o 
  10  -1   7       27.84       27.45      9.06 o 
  11  -1   7        1.84       11.39      9.07 o 
  12  -1   7        4.19       17.90     20.48 o 
  -7   0   7        0.07       30.45     20.35 o 
  -6   0   7        7.78       10.77     10.33 o 
  -5   0   7       12.71       10.43      6.90 o 
  -4   0   7       46.42       57.12     11.70 o 
  -3   0   7       21.06       25.69      7.36 o 
  -2   0   7       43.70       53.58      8.15 o 
  -1   0   7      573.25      621.54     44.28 o 
   0   0   7      709.16      714.92     32.47 o 
   1   0   7      383.65      387.26     19.03 o 
   2   0   7      155.47      146.81     10.24 o 
   3   0   7       32.25       31.49      8.85 o 
   4   0   7      120.43      129.54      8.59 o 
   5   0   7      623.35      641.97     28.16 o 
   6   0   7      348.57      328.67     17.86 o 
   7   0   7      348.54      317.28     19.02 o 
   8   0   7      108.66      100.01      9.81 o 
   9   0   7       99.47       81.92      9.24 o 
  10   0   7       86.12       81.25     18.04 o 
  11   0   7       15.01       33.51     24.73 o 
  12   0   7        3.30       32.03     13.08 o 
  -7   1   7        5.01        4.52      9.10 o 
  -6   1   7       33.86       36.25     10.09 o 
  -5   1   7        3.03        2.78      7.90 o 
  -4   1   7       14.52       11.37      6.34 o 
  -3   1   7        4.05        1.10      5.29 o 
  -2   1   7       14.30       17.22      5.35 o 
  -1   1   7       76.75       81.06     10.33 o 
   0   1   7      926.91     1043.60     47.99 o 
   1   1   7     1199.56     1269.37     48.51 o 
   2   1   7     1229.54     1310.44     46.48 o 
   3   1   7      640.57      569.14     70.03 o 
   4   1   7        1.16        3.16      2.28 o 
   5   1   7       12.99       14.46      3.22 o 
   6   1   7       91.35       75.61      9.58 o 
   7   1   7      178.31      153.46     10.97 o 
   8   1   7       81.90       83.00      9.83 o 
   9   1   7       45.74       44.28      7.25 o 
  10   1   7       79.86       80.80     12.66 o 
  11   1   7       96.27      118.30     19.13 o 
  12   1   7       23.18       52.83     16.69 o 
  13   1   7       10.71       28.13     29.35 o 
  -8   2   7       16.38       49.94     25.47 o 
  -7   2   7       31.69       27.93     16.84 o 
  -6   2   7       97.89       99.30     16.40 o 
  -5   2   7       27.05       40.89     12.88 o 
  -4   2   7       10.92       28.96      8.55 o 
  -3   2   7       13.89       25.27      6.57 o 
  -2   2   7      128.63      118.10     12.19 o 
  -1   2   7      117.15      117.15     12.89 o 
   0   2   7      529.62      526.76     28.81 o 
   1   2   7      442.52      430.24     25.20 o 
   2   2   7      590.19      507.53     55.01 o 
   3   2   7      427.29      390.49     24.11 o 
   4   2   7      579.69      532.22     31.14 o 
   5   2   7      386.60      343.13     43.87 o 
   6   2   7      176.68      168.46      9.93 o 
   7   2   7       16.15       17.53      5.87 o 
   8   2   7        0.26       12.85     13.19 o 
   9   2   7      135.27      127.31     12.00 o 
  10   2   7       78.53       77.90     10.38 o 
  11   2   7       69.93       96.73     17.70 o 
  12   2   7       12.50       13.43     11.41 o 
  13   2   7       16.06        8.11     24.19 o 
  -8   3   7        2.79       -0.27      6.84 o 
  -7   3   7       38.45       51.44     17.39 o 
  -6   3   7       58.61       50.83     11.59 o 
  -5   3   7       83.80       91.21     14.59 o 
  -4   3   7       43.44       39.68      9.95 o 
  -3   3   7      111.45      125.59     12.58 o 
  -2   3   7       78.32       76.99      8.94 o 
  -1   3   7      503.10      497.36     24.25 o 
   0   3   7      170.46      182.46     17.21 o 
   1   3   7      454.58      499.94     30.52 o 
   2   3   7      295.53      311.38     30.47 o 
   3   3   7      331.64      312.48     20.46 o 
   4   3   7      625.28      643.69     87.10 o 
   5   3   7      860.17      918.03     50.61 o 
   6   3   7      217.38      192.41     25.33 o 
   7   3   7      252.57      242.27     21.78 o 
   8   3   7        1.51        6.60      4.53 o 
   9   3   7        1.65        9.67      4.54 o 
  10   3   7        2.84        4.60      4.57 o 
  11   3   7       16.48       26.00      8.00 o 
  12   3   7       28.27       25.82     16.77 o 
  13   3   7        7.78       37.29     22.61 o 
  -8   4   7        0.37        8.76     12.23 o 
  -7   4   7        0.09        8.98      9.46 o 
  -6   4   7       28.96       17.89      7.58 o 
  -5   4   7       53.11       58.84     10.15 o 
  -4   4   7       76.19       90.30     11.84 o 
  -3   4   7       60.27       68.65      8.74 o 
  -2   4   7      868.23      844.35     52.32 o 
  -1   4   7       41.37       45.36      5.71 o 
   0   4   7       82.05       75.15      5.79 o 
   1   4   7       12.39       14.42      2.13 o 
   2   4   7       16.76       20.12      5.89 o 
   3   4   7      161.72      179.09     15.70 o 
   4   4   7      147.86      120.74     11.82 o 
   5   4   7      326.74      320.69     22.21 o 
   6   4   7      365.56      403.80     28.42 o 
   7   4   7      210.19      212.27     13.11 o 
   8   4   7        1.53        3.24      3.36 o 
   9   4   7      179.42      175.26     16.06 o 
  10   4   7       66.90       73.57     14.91 o 
  11   4   7       23.21       42.33     12.32 o 
  12   4   7        0.11      -15.64     18.21 o 
  13   4   7        1.08       23.64     20.21 o 
  -7   5   7        8.08        6.33     10.16 o 
  -6   5   7        5.04       -2.09      6.92 o 
  -5   5   7        1.76       10.97      7.97 o 
  -4   5   7       33.74       28.31      7.37 o 
  -3   5   7      226.83      218.88     16.57 o 
  -2   5   7      495.39      520.52     27.41 o 
  -1   5   7       71.58       87.46      7.64 o 
   0   5   7      104.10      100.28     10.54 o 
   1   5   7      105.21      128.97     13.02 o 
   2   5   7      172.80      165.20     14.42 o 
   3   5   7      541.10      594.35     37.78 o 
   4   5   7        0.08       13.23      6.98 o 
   5   5   7      212.01      203.95     15.94 o 
   6   5   7      194.28      222.44     36.61 o 
   7   5   7       38.33       27.16      5.58 o 
   8   5   7       20.97       30.13      6.68 o 
   9   5   7       63.33       55.96     16.11 o 
  10   5   7      141.26      137.68     20.44 o 
  11   5   7       70.42       73.85     13.57 o 
  12   5   7       17.65       21.40     13.35 o 
  13   5   7        0.04      -12.37     17.32 o 
  -7   6   7        0.17        0.08      6.31 o 
  -6   6   7       25.07       34.84     13.88 o 
  -5   6   7       19.97        4.57      6.97 o 
  -4   6   7       33.49       48.91      8.72 o 
  -3   6   7        0.12        5.01      6.72 o 
  -2   6   7       10.06        6.99      4.81 o 
  -1   6   7       18.88       25.36      4.84 o 
   0   6   7       23.28       20.60      4.56 o 
   1   6   7      220.24      227.24     19.92 o 
   2   6   7      677.62      718.85     43.21 o 
   3   6   7     1661.20     1882.06    149.95 o 
   4   6   7      655.92      678.12     48.42 o 
   5   6   7      415.78      345.04     24.41 o 
   6   6   7        0.15        4.43      3.81 o 
   7   6   7       34.39       33.46      7.64 o 
   8   6   7      100.08      121.09     25.22 o 
   9   6   7      100.06       90.76     12.95 o 
  10   6   7       73.91       96.62     16.66 o 
  11   6   7       39.87       56.73     13.23 o 
  12   6   7        0.30       20.61     14.21 o 
  -7   7   7        8.31       22.70     13.20 o 
  -6   7   7       86.45       72.14     16.23 o 
  -5   7   7       46.53       49.71     11.92 o 
  -4   7   7       43.33       52.54      8.69 o 
  -3   7   7        4.34       11.69      5.18 o 
  -2   7   7       30.92       24.89      6.46 o 
  -1   7   7        0.00        3.04      2.99 o 
   0   7   7        0.21        0.79      3.18 o 
   1   7   7       29.56       21.15      9.05 o 
   2   7   7      593.08      479.35     65.32 o 
   3   7   7      377.54      347.85     50.87 o 
   4   7   7      420.41      427.25     35.10 o 
   5   7   7      166.39      144.15     11.26 o 
   6   7   7       98.80      105.89     10.42 o 
   7   7   7      152.96      157.34     17.12 o 
   8   7   7       18.13       22.06      7.71 o 
   9   7   7        0.30       -2.18      4.77 o 
  10   7   7       30.43       36.01     10.43 o 
  11   7   7       18.76       18.07      9.32 o 
  12   7   7        1.62       28.80     20.86 o 
  -6   8   7       27.17       18.22     11.24 o 
  -5   8   7       50.25       57.87     14.68 o 
  -4   8   7      122.23      103.58     17.05 o 
  -3   8   7      127.74      117.00     14.63 o 
  -2   8   7      113.15       94.76     10.39 o 
  -1   8   7        2.17        7.80      4.84 o 
   0   8   7       22.32       20.40      8.55 o 
   1   8   7        0.03       -0.94      4.99 o 
   2   8   7       30.81       35.12      6.02 o 
   3   8   7       35.37       31.13      5.24 o 
   4   8   7      139.58      129.17     13.11 o 
   5   8   7      156.86      145.80     15.04 o 
   6   8   7      135.69      132.04     14.69 o 
   7   8   7       28.97       42.64      8.33 o 
   8   8   7       80.33       94.84     13.28 o 
   9   8   7       51.75       67.06     12.01 o 
  10   8   7        4.47        3.27      8.05 o 
  11   8   7        0.51       14.64     13.99 o 
  -6   9   7        2.14        6.29     11.36 o 
  -5   9   7       20.52       -0.66      6.01 o 
  -4   9   7       57.74       42.82     11.54 o 
  -3   9   7      151.82      122.93     13.52 o 
  -2   9   7       63.94       53.98      9.47 o 
  -1   9   7      119.22       89.62     13.01 o 
   0   9   7       75.74       69.33     11.54 o 
   1   9   7       98.51       94.82     23.61 o 
   2   9   7        9.46       18.40     11.54 o 
   3   9   7       20.62       22.99      5.93 o 
   4   9   7       39.08       47.39     11.15 o 
   5   9   7       66.42       67.16      9.45 o 
   6   9   7       62.64       62.50     12.50 o 
   7   9   7       35.47       43.45      8.77 o 
   8   9   7       80.01      102.25     14.39 o 
   9   9   7       18.27       20.17     10.06 o 
  10   9   7        9.45       15.26     14.26 o 
  11   9   7        5.79       -0.21      8.63 o 
  -5  10   7        0.08       23.17     11.79 o 
  -4  10   7        0.02       -4.55      6.38 o 
  -3  10   7        6.03        3.95      9.92 o 
  -2  10   7        4.10        2.62      4.22 o 
  -1  10   7       25.48       11.92     10.18 o 
   0  10   7       37.00       35.55      7.71 o 
   1  10   7       49.68       54.08     10.74 o 
   2  10   7      304.84      296.42     22.95 o 
   3  10   7       80.05       73.63     10.31 o 
   4  10   7       50.08       73.90     18.85 o 
   5  10   7        6.20       19.65      8.65 o 
   6  10   7        8.91        6.48      5.69 o 
   7  10   7       28.86       20.99      8.11 o 
   8  10   7       15.95       23.86      8.37 o 
   9  10   7       12.73       15.60     14.30 o 
  10  10   7        1.70        1.51     10.00 o 
  -4  11   7        1.28       -0.38      8.15 o 
  -3  11   7        1.87       19.67     15.62 o 
  -2  11   7        0.28        7.12      8.09 o 
  -1  11   7        0.46       -0.92      5.29 o 
   0  11   7       19.26       24.28      9.28 o 
   1  11   7       38.36       47.07     13.09 o 
   2  11   7       42.85       48.86     10.58 o 
   3  11   7        3.60        0.90      4.25 o 
   4  11   7      143.37      169.01     30.40 o 
   5  11   7       60.20       69.43     14.15 o 
   6  11   7       26.04       30.54      9.34 o 
   7  11   7        6.43       -0.78      6.08 o 
   8  11   7        0.00        3.13      9.66 o 
  -3  12   7       11.36        1.41      9.52 o 
  -2  12   7       21.44       27.37     10.74 o 
  -1  12   7        8.92       -5.35      7.52 o 
   0  12   7        0.45       -2.78      5.78 o 
   1  12   7        0.91        7.90      8.40 o 
   2  12   7        2.85        2.72      5.71 o 
   3  12   7       22.28       49.68     11.28 o 
   4  12   7       36.79       51.52     18.87 o 
   5  12   7       67.03       69.53     23.37 o 
   6  12   7       33.76       38.15     18.90 o 
   7  12   7       20.18       15.26     14.92 o 
   8  12   7        1.82       -7.63     12.72 o 
  -1  13   7        9.62       20.00     15.74 o 
   0  13   7        7.94        3.40     11.17 o 
   1  13   7       18.09       49.78     17.11 o 
   2  13   7       31.30       33.30     17.15 o 
   3  13   7        1.93       -0.55      8.97 o 
   4  13   7       13.27      -11.00     13.23 o 
   5  13   7       31.45       21.00     16.63 o 
   6  13   7       29.05       42.31     21.55 o 
   0  -6   8       29.47       46.94     15.94 o 
   1  -6   8       67.70       76.91     22.61 o 
   2  -6   8       23.20       11.80      9.59 o 
   3  -6   8       40.98       41.35     14.70 o 
   4  -6   8       55.28       88.63     19.56 o 
   5  -6   8       47.55       52.98     16.81 o 
  -2  -5   8       41.11       58.01     20.42 o 
  -1  -5   8        7.14       14.08     10.96 o 
   0  -5   8       17.93       12.12      9.99 o 
   1  -5   8       35.98       44.94     13.76 o 
   2  -5   8       40.17       49.98     13.61 o 
   3  -5   8       61.79       46.21     13.79 o 
   4  -5   8       83.27       79.37     21.91 o 
   5  -5   8       27.07       54.29     12.24 o 
   6  -5   8       20.90       46.63     13.38 o 
   7  -5   8       54.09       94.61     23.95 o 
   8  -5   8       13.67       24.73     23.59 o 
  -3  -4   8       23.16       38.60     14.98 o 
  -2  -4   8      133.02      122.58     26.52 o 
  -1  -4   8       49.80       79.52     38.35 o 
   0  -4   8        1.52        2.92      7.37 o 
   1  -4   8        0.13       -3.70      8.49 o 
   2  -4   8        1.15       -1.80      6.26 o 
   3  -4   8        3.82       10.90      5.54 o 
   4  -4   8        1.21       -2.14      7.77 o 
   5  -4   8      167.43      170.86     42.62 o 
   6  -4   8      161.58      213.46     35.47 o 
   7  -4   8       87.14       95.58     14.64 o 
   8  -4   8       31.58       32.46     21.12 o 
   9  -4   8       28.10       42.97     28.51 o 
  -4  -3   8        7.29        4.85     15.84 o 
  -3  -3   8       14.03       13.61     16.15 o 
  -2  -3   8       78.21       40.41     12.93 o 
  -1  -3   8       88.96       97.88     17.46 o 
   0  -3   8       49.83       38.74     16.14 o 
   1  -3   8      281.83      214.92     16.86 o 
   2  -3   8      225.50      271.18     52.24 o 
   3  -3   8      403.14      401.06     45.27 o 
   4  -3   8        4.44       12.60      6.54 o 
   5  -3   8      164.77      161.44     21.96 o 
   6  -3   8      141.60      144.15     14.95 o 
   7  -3   8      130.25      125.88     15.95 o 
   8  -3   8      120.80      133.41     37.27 o 
   9  -3   8       53.55       86.59     17.50 o 
  10  -3   8       42.21       46.62     12.75 o 
  -5  -2   8       19.58       -6.41     10.12 o 
  -4  -2   8        4.12       41.03     23.40 o 
  -3  -2   8        2.66        9.16     18.73 o 
  -2  -2   8       76.37       57.71     13.47 o 
  -1  -2   8      332.33      329.62     33.07 o 
   0  -2   8        1.69       12.63      5.15 o 
   1  -2   8        4.25        0.61      3.15 o 
   2  -2   8      207.11      202.32     24.66 o 
   3  -2   8      924.71      938.70     51.72 o 
   4  -2   8      382.35      386.27     24.55 o 
   5  -2   8       91.39       82.48      9.20 o 
   6  -2   8        6.68        9.13      4.78 o 
   7  -2   8       28.02       29.77      7.23 o 
   8  -2   8       32.32       41.68      8.58 o 
   9  -2   8       32.32       23.13     12.06 o 
  10  -2   8       38.64       55.59     14.56 o 
  11  -2   8       51.01       70.11     25.11 o 
  -6  -1   8       48.86       32.34     15.01 o 
  -5  -1   8       49.06       66.05     19.26 o 
  -4  -1   8       66.66       56.29     27.34 o 
  -3  -1   8       49.55       77.61     17.20 o 
  -2  -1   8        0.08       20.05     12.63 o 
  -1  -1   8      100.33       80.90     14.82 o 
   0  -1   8       94.28       83.36      9.55 o 
   1  -1   8      173.80      177.74     16.64 o 
   2  -1   8      507.33      503.69     26.67 o 
   3  -1   8      108.15       88.29      8.74 o 
   4  -1   8      162.05      150.24     14.07 o 
   5  -1   8      104.10      112.73     10.43 o 
   6  -1   8       61.92       55.39      7.58 o 
   7  -1   8       61.21       51.63      8.13 o 
   8  -1   8       65.99       61.47      9.61 o 
   9  -1   8        4.60        9.42      9.10 o 
  10  -1   8        6.48        4.71      8.35 o 
  11  -1   8       11.36       28.17     11.35 o 
  -6   0   8       14.87       -5.25      9.98 o 
  -5   0   8       20.96       51.42     16.25 o 
  -4   0   8      142.45      149.09     20.12 o 
  -3   0   8       87.96       96.80     19.10 o 
  -2   0   8       48.79       51.43      9.97 o 
  -1   0   8        2.52       16.95      5.76 o 
   0   0   8        7.96        9.84      7.77 o 
   1   0   8      277.48      252.50     16.20 o 
   2   0   8        3.98        9.42      5.52 o 
   3   0   8      207.07      162.61     26.60 o 
   4   0   8      453.57      400.41     21.54 o 
   5   0   8      335.85      316.26     17.91 o 
   6   0   8      152.01      166.70     12.76 o 
   7   0   8      266.71      281.19     19.26 o 
   8   0   8       77.60       65.79      8.44 o 
   9   0   8       13.27        9.74      6.57 o 
  10   0   8        4.07       17.50      7.82 o 
  11   0   8        0.00        0.18      4.80 o 
  12   0   8        1.19        0.31      9.45 o 
  -6   1   8        0.01        4.04      7.42 o 
  -5   1   8        0.27       28.26     10.00 o 
  -4   1   8       32.91       42.19      9.90 o 
  -3   1   8       36.73       33.01      8.19 o 
  -2   1   8      156.48      179.64     24.48 o 
  -1   1   8      153.91      173.37     16.75 o 
   0   1   8       53.78       61.39      8.53 o 
   1   1   8      548.53      523.05     26.03 o 
   2   1   8      318.65      292.37     16.83 o 
   3   1   8      143.63      146.46     13.56 o 
   4   1   8      108.01      110.51     13.66 o 
   5   1   8      229.58      213.64     12.35 o 
   6   1   8      235.05      236.08     14.54 o 
   7   1   8      135.34      149.39     11.41 o 
   8   1   8       68.51       79.32      8.97 o 
   9   1   8       90.85       72.26      9.23 o 
  10   1   8       27.43       24.92     10.85 o 
  11   1   8       53.77       70.99     15.48 o 
  12   1   8       14.64        9.31     14.19 o 
  -7   2   8        8.39        9.11     19.97 o 
  -6   2   8       21.17       11.91     13.67 o 
  -5   2   8        1.51        3.77      7.00 o 
  -4   2   8        5.08        7.83     12.01 o 
  -3   2   8      112.14       98.37     12.44 o 
  -2   2   8      119.90      121.83     17.00 o 
  -1   2   8       26.69       31.40      8.13 o 
   0   2   8        6.82       18.80      5.31 o 
   1   2   8      305.05      295.26     43.43 o 
   2   2   8     1328.65     1398.38     77.66 o 
   3   2   8      154.41      177.83     15.84 o 
   4   2   8      242.37      277.19     22.10 o 
   5   2   8      107.04      107.73     19.09 o 
   6   2   8        2.03        9.11      2.97 o 
   7   2   8      100.85       81.04      7.38 o 
   8   2   8       48.48       35.96      6.21 o 
   9   2   8       80.58       65.00      8.24 o 
  10   2   8       28.73       37.08      7.30 o 
  11   2   8       44.90       59.58     22.96 o 
  -7   3   8       25.34        1.92      9.71 o 
  -6   3   8       15.86       20.75     15.93 o 
  -5   3   8       53.21       53.14     20.10 o 
  -4   3   8       96.27      112.52     15.55 o 
  -3   3   8        9.67       13.39     11.42 o 
  -2   3   8       22.87       24.23      6.85 o 
  -1   3   8        1.24        4.87      3.77 o 
   0   3   8      111.16      107.40     15.03 o 
   1   3   8       58.90       74.97     11.16 o 
   2   3   8      679.64      773.14     48.24 o 
   3   3   8      314.52      323.56     23.89 o 
   4   3   8      693.32      742.22     44.18 o 
   5   3   8      571.19      670.96     43.95 o 
   6   3   8      275.76      237.64     20.37 o 
   7   3   8      167.92      148.93     41.07 o 
   8   3   8       13.84       12.18      4.11 o 
   9   3   8      128.59       86.75      9.54 o 
  10   3   8       38.07       38.27      8.14 o 
  11   3   8       17.37        2.28      4.47 o 
  12   3   8       38.75       65.71     24.23 o 
  -7   4   8       13.15      -11.64     11.64 o 
  -6   4   8       16.88       18.38     28.82 o 
  -5   4   8       24.62       28.06      9.32 o 
  -4   4   8      123.88      140.12     16.10 o 
  -3   4   8       21.84       29.49      8.67 o 
  -2   4   8      307.36      306.95     26.67 o 
  -1   4   8       95.92       92.07      8.87 o 
   0   4   8        0.04       -1.17      2.88 o 
   1   4   8        7.33        0.98      6.44 o 
   2   4   8      274.71      305.27     34.81 o 
   3   4   8      413.23      507.67     36.59 o 
   4   4   8      367.11      416.77     38.20 o 
   5   4   8      858.66      895.77     53.70 o 
   6   4   8      471.46      464.38     33.14 o 
   7   4   8      242.32      236.83     21.87 o 
   8   4   8       30.32       29.41      5.83 o 
   9   4   8       30.33       27.25      5.76 o 
  10   4   8        0.47        9.11      5.19 o 
  11   4   8        0.80       -1.06      4.31 o 
  12   4   8       10.10        5.33     10.48 o 
  -7   5   8        0.17       -6.08     12.17 o 
  -6   5   8       11.76        7.95      9.20 o 
  -5   5   8       12.19       15.56      7.80 o 
  -4   5   8       89.12       99.41     13.47 o 
  -3   5   8      223.51      221.27     18.33 o 
  -2   5   8      249.45      264.17     24.31 o 
  -1   5   8       49.31       67.85     11.26 o 
   0   5   8      115.97       99.02     23.80 o 
   1   5   8       58.81       75.72     11.22 o 
   2   5   8       32.61       48.26      9.92 o 
   3   5   8      155.72      141.71     15.37 o 
   4   5   8       29.71       27.75      7.25 o 
   5   5   8       85.99       91.54     11.79 o 
   6   5   8      217.76      229.56     49.70 o 
   7   5   8        2.89        2.20      6.70 o 
   8   5   8       55.40       67.09     11.13 o 
   9   5   8       69.55       64.00      8.91 o 
  10   5   8       68.12       75.29     10.58 o 
  11   5   8       46.34       51.96     13.41 o 
  12   5   8       11.12       34.37     12.56 o 
  -6   6   8        9.23        5.43     13.39 o 
  -5   6   8       11.89       10.63      9.73 o 
  -4   6   8        3.35        5.96      5.65 o 
  -3   6   8      184.48      161.33     16.03 o 
  -2   6   8       58.67       63.79     10.39 o 
  -1   6   8      127.05      120.54     20.31 o 
   0   6   8      155.73      129.76     23.32 o 
   1   6   8      178.91      194.87     21.94 o 
   2   6   8      350.78      367.57     28.66 o 
   3   6   8      373.34      416.42     33.38 o 
   4   6   8        2.96       -1.54      6.08 o 
   5   6   8       56.23       65.10     20.33 o 
   6   6   8      125.30      117.51     14.01 o 
   7   6   8       32.23       20.19      7.07 o 
   8   6   8       54.54       78.13     12.94 o 
   9   6   8       26.97       28.53      9.04 o 
  10   6   8       49.16       54.20     13.41 o 
  11   6   8       47.91       34.50     12.33 o 
  12   6   8        6.87      -10.49     10.49 o 
  -6   7   8        1.39        5.91     12.06 o 
  -5   7   8        2.81       11.48      9.27 o 
  -4   7   8        7.71       46.06      8.94 o 
  -3   7   8        4.06       -3.60      4.33 o 
  -1   7   8        0.53        9.10      4.49 o 
   0   7   8       82.98       53.51      8.52 o 
   1   7   8       36.62       42.36     17.73 o 
   2   7   8      281.86      327.02     32.31 o 
   3   7   8       82.48       82.87     12.82 o 
   4   7   8      296.96      314.20     28.56 o 
   5   7   8      425.85      438.87     34.61 o 
   6   7   8       99.96       86.11     13.35 o 
   7   7   8        0.94        3.45      8.28 o 
   8   7   8       43.87       30.55      9.08 o 
   9   7   8       44.81       50.64     12.82 o 
  10   7   8       39.11       32.14     12.56 o 
  11   7   8       19.64       20.51     16.81 o 
  12   7   8        3.24       17.01     10.92 o 
  -6   8   8        6.69        5.98     12.41 o 
  -5   8   8       15.93       33.43     16.20 o 
  -4   8   8       40.53       42.21     36.89 o 
  -3   8   8       26.48       38.00      8.22 o 
  -2   8   8       49.84       42.80      8.94 o 
  -1   8   8        4.70       10.96      8.45 o 
   0   8   8        0.27       16.40     12.72 o 
   1   8   8       58.57       81.63     22.65 o 
   2   8   8      110.03      105.50     14.17 o 
   3   8   8       89.93       80.80     12.80 o 
   4   8   8       95.47      108.61     22.55 o 
   5   8   8       98.28       95.16     14.01 o 
   6   8   8      201.36      202.35     22.46 o 
   7   8   8       91.11       76.12     29.50 o 
   8   8   8       29.06       37.32     10.56 o 
   9   8   8        9.48        7.57      7.82 o 
  10   8   8        2.78        7.71      9.85 o 
  11   8   8        1.47        3.88      8.31 o 
  -5   9   8        5.60       -6.87     12.34 o 
  -4   9   8       56.52       60.81     18.76 o 
  -3   9   8      128.24       92.49     22.27 o 
  -2   9   8       62.48       52.15      8.77 o 
  -1   9   8       77.23       65.13     14.64 o 
   0   9   8       10.97        2.26      3.63 o 
   1   9   8       13.78       10.65      6.60 o 
   2   9   8        7.84        3.81      8.02 o 
   3   9   8        0.17        9.90      5.40 o 
   4   9   8       23.95       44.75     11.69 o 
   5   9   8       72.41       76.56     25.33 o 
   6   9   8      106.95      134.32     44.09 o 
   7   9   8       51.25       55.04     13.02 o 
   8   9   8       95.63      100.17     16.14 o 
   9   9   8       23.01       24.46     16.19 o 
  10   9   8        9.98       24.15     15.72 o 
  11   9   8        0.43        6.84     15.19 o 
  -4  10   8        8.51       16.32     13.47 o 
  -3  10   8       33.62       42.22     11.84 o 
  -2  10   8       34.20       37.00     14.98 o 
  -1  10   8       96.92       73.94     12.07 o 
   0  10   8      125.70      110.53     24.41 o 
   1  10   8       49.85       50.97     12.91 o 
   2  10   8      107.79      116.39     28.46 o 
   3  10   8       11.40       11.09      7.63 o 
   4  10   8        4.38       -4.88     12.06 o 
   5  10   8        5.09       19.79      9.61 o 
   6  10   8       36.01       47.06     11.47 o 
   7  10   8       85.27       88.66     17.30 o 
   8  10   8       31.91       35.18     12.21 o 
   9  10   8       14.62       15.53     14.66 o 
  10  10   8        7.26        8.94     13.27 o 
  -3  11   8        3.51        0.14      7.53 o 
  -2  11   8       16.85       11.03     12.03 o 
  -1  11   8       27.64       35.98     11.27 o 
   0  11   8       40.72       53.58     13.15 o 
   1  11   8       40.12       40.23     12.30 o 
   2  11   8       58.02       71.98     17.30 o 
   3  11   8        5.36        9.60      8.44 o 
   4  11   8       70.69       74.00     29.73 o 
   5  11   8       15.95       25.08     10.75 o 
   6  11   8        0.10       -1.24      8.52 o 
   7  11   8       13.68       22.56     15.19 o 
   8  11   8       13.56        9.45     12.82 o 
   9  11   8        6.38       -4.26     11.48 o 
  -2  12   8        1.17        4.33     11.00 o 
  -1  12   8        3.40       19.07     14.26 o 
   0  12   8       19.04       36.74     12.90 o 
   1  12   8       39.34       37.08     13.14 o 
   2  12   8        2.87       11.39     10.30 o 
   3  12   8        7.48       13.62     11.04 o 
   4  12   8       21.98       34.04     12.69 o 
   5  12   8       46.97       56.01     22.73 o 
   6  12   8       35.79       48.73     24.16 o 
   7  12   8        8.68        9.93     13.85 o 
   8  12   8        0.43       11.31     13.58 o 
   0  13   8        0.81        2.30     12.99 o 
   1  13   8        0.83       -3.37      7.50 o 
   2  13   8        2.23       -5.77     10.16 o 
   3  13   8        0.75       22.49     29.93 o 
   4  13   8       12.98        0.69      9.35 o 
   5  13   8       35.80       40.00     20.79 o 
   6  13   8       53.57       48.56     23.40 o 
   0  -5   9       36.63       52.23     17.85 o 
   1  -5   9       53.16       66.65     21.50 o 
   2  -5   9       66.94       96.70     23.85 o 
   3  -5   9       46.44       49.52     15.24 o 
   4  -5   9       21.45       23.02     11.91 o 
   5  -5   9       53.14       31.20     23.39 o 
   6  -5   9       24.83       37.15     20.79 o 
  -1  -4   9        0.99       -3.84      7.95 o 
   0  -4   9        3.78       31.93     19.16 o 
   1  -4   9       11.30       -1.78     12.42 o 
   2  -4   9       25.17       35.76     14.85 o 
   3  -4   9      109.61       89.93     18.42 o 
   4  -4   9       24.25       41.11     13.83 o 
   5  -4   9       48.12       38.13     10.67 o 
   6  -4   9       61.94       69.21     17.77 o 
   7  -4   9       17.11       22.37     17.72 o 
   8  -4   9        1.43       17.77     19.86 o 
  -3  -3   9       33.46       -9.01     10.04 o 
  -2  -3   9       49.00       68.01     17.46 o 
  -1  -3   9       53.49       36.64     12.95 o 
   0  -3   9       65.09       83.22     20.45 o 
   1  -3   9        4.33        9.64      8.53 o 
   2  -3   9       12.08       13.73     12.78 o 
   3  -3   9        1.13        9.83      6.08 o 
   4  -3   9        0.30       12.01      8.45 o 
   5  -3   9       77.93       71.79     13.27 o 
   6  -3   9      120.09      115.14     17.57 o 
   7  -3   9       61.57       53.36     11.46 o 
   8  -3   9       49.23       36.84     15.91 o 
   9  -3   9       41.63       51.04     22.13 o 
  -4  -2   9        5.67        5.23     11.99 o 
  -3  -2   9       18.21       28.92     31.09 o 
  -2  -2   9        4.69        6.33      8.74 o 
  -1  -2   9        0.76       16.35     21.67 o 
   0  -2   9       53.87       53.73     15.81 o 
   1  -2   9      162.24      149.06     23.00 o 
   2  -2   9      315.96      279.42     40.25 o 
   3  -2   9      358.71      332.20     52.44 o 
   4  -2   9        1.42        4.41      6.20 o 
   5  -2   9        7.51        7.15      6.53 o 
   6  -2   9       41.04       48.55     13.39 o 
   7  -2   9       87.50       86.09     16.46 o 
   8  -2   9       56.44       66.37     11.67 o 
   9  -2   9       70.74       85.03     25.71 o 
  10  -2   9       91.70       87.29     28.35 o 
  -4  -1   9       15.10       15.61     17.87 o 
  -3  -1   9        2.98       25.45     19.37 o 
  -2  -1   9       64.32       68.04     17.00 o 
  -1  -1   9       75.61       63.62      9.63 o 
   0  -1   9      130.13      101.43     15.72 o 
   1  -1   9       99.90      103.46     12.18 o 
   2  -1   9       82.56       71.97     11.86 o 
   3  -1   9       60.97       59.33     16.11 o 
   4  -1   9      121.83      110.30     20.63 o 
   5  -1   9      196.94      155.39     29.05 o 
   6  -1   9       65.59       59.28     10.05 o 
   7  -1   9        0.86        7.79      8.18 o 
   8  -1   9        0.10        0.36      3.44 o 
   9  -1   9       39.19       42.28     24.97 o 
  10  -1   9       43.28       83.24     25.23 o 
  11  -1   9       29.56       35.26     20.62 o 
  -5   0   9       24.71        1.44     14.16 o 
  -4   0   9       39.55       32.36     14.22 o 
  -3   0   9       47.04       31.10     12.84 o 
  -2   0   9       16.75       23.21     11.82 o 
  -1   0   9       82.42       81.24     11.75 o 
   0   0   9       19.06       31.55     12.67 o 
   1   0   9      468.23      443.48     30.84 o 
   2   0   9      220.60      257.06     27.57 o 
   3   0   9       51.95       35.46      8.40 o 
   4   0   9       77.84       66.38     16.78 o 
   5   0   9      250.69      229.26     30.21 o 
   6   0   9      295.50      268.66     21.80 o 
   7   0   9      175.63      181.75     16.20 o 
   8   0   9       22.44       12.29      5.57 o 
   9   0   9        4.67       18.53      8.11 o 
  10   0   9       25.26       40.28     16.05 o 
  11   0   9       13.96       48.53     20.76 o 
  -5   1   9        7.67        9.68     12.70 o 
  -4   1   9       51.26       69.67     15.90 o 
  -3   1   9       74.24      121.28     17.92 o 
  -2   1   9      206.64      237.57     23.33 o 
  -1   1   9       97.65       96.08     13.24 o 
   0   1   9       88.99       76.06     10.29 o 
   1   1   9       24.85       20.32      6.46 o 
   2   1   9       41.13       35.09      8.72 o 
   3   1   9        3.22       19.07     11.93 o 
   4   1   9      158.47      157.53     17.09 o 
   5   1   9      146.00      129.72     15.90 o 
   6   1   9      435.10      457.69     38.01 o 
   7   1   9      349.83      366.77     85.78 o 
   8   1   9       61.85       46.77     11.17 o 
   9   1   9       36.93       51.35     11.65 o 
  10   1   9        0.17        3.97      5.86 o 
  11   1   9        0.03        5.98     10.38 o 
  -5   2   9       12.73       34.93     15.68 o 
  -4   2   9        8.86       26.97     13.33 o 
  -3   2   9        8.82       21.94      9.53 o 
  -2   2   9      122.79      102.70     15.78 o 
  -1   2   9      138.74      120.52     15.98 o 
   0   2   9      307.35      356.84     42.21 o 
   1   2   9        8.06       16.44      7.15 o 
   2   2   9       11.94       31.82      9.02 o 
   3   2   9      104.31      110.06     14.39 o 
   4   2   9        0.20       -0.67      6.80 o 
   5   2   9       23.73       31.55     16.93 o 
   6   2   9      171.73      140.01     15.96 o 
   7   2   9      109.16      103.46     15.21 o 
   8   2   9       33.53       42.47     15.88 o 
   9   2   9       41.38       45.54     11.79 o 
  10   2   9       23.13       42.17     12.05 o 
  11   2   9       29.97       54.09     17.49 o 
  12   2   9       11.01       21.45     14.74 o 
  -5   3   9        8.66        3.25      6.45 o 
  -4   3   9        0.43       -4.52      6.71 o 
  -3   3   9        9.77        5.23      6.28 o 
  -2   3   9      141.48      119.16     13.75 o 
  -1   3   9       24.11       41.30      8.44 o 
   0   3   9      171.50      181.84     19.56 o 
   1   3   9      120.29      132.08     22.29 o 
   2   3   9        1.72       -6.08      6.25 o 
   3   3   9      106.87      118.62     15.91 o 
   4   3   9      622.17      634.35     59.80 o 
   5   3   9      340.42      363.85     30.56 o 
   6   3   9       19.17       24.63     16.53 o 
   7   3   9       28.32       23.37     10.28 o 
   8   3   9       71.98       46.08     10.71 o 
   9   3   9       97.14       85.99     14.65 o 
  10   3   9       42.58       48.53     13.85 o 
  11   3   9       11.97       12.79      8.36 o 
  12   3   9       21.02       10.86     12.82 o 
  -6   4   9        3.46        9.66     16.08 o 
  -5   4   9       14.89        9.79      7.22 o 
  -4   4   9       33.11       35.89     10.84 o 
  -3   4   9       20.45       18.40     11.60 o 
  -2   4   9       94.50       77.50     10.22 o 
  -1   4   9       19.25       14.69      4.68 o 
   0   4   9      115.40      104.67     14.31 o 
   1   4   9      107.05      119.81     14.99 o 
   2   4   9       24.28       27.68      8.38 o 
   3   4   9      207.70      211.96     20.71 o 
   4   4   9      725.52      782.40     54.41 o 
   5   4   9      530.19      538.80     38.87 o 
   6   4   9      301.66      301.33     27.26 o 
   7   4   9      182.08      168.37     18.44 o 
   8   4   9       56.48       48.97     11.36 o 
   9   4   9        3.87       12.23     12.56 o 
  10   4   9       21.07       15.29      9.52 o 
  11   4   9       13.94        7.01     10.14 o 
  12   4   9       23.07       40.00     17.63 o 
  -6   5   9        8.51       13.13     17.73 o 
  -5   5   9        9.94       37.29     22.85 o 
  -4   5   9       16.94       31.65      9.58 o 
  -3   5   9       73.83       56.69     10.74 o 
  -2   5   9      399.82      345.35     36.56 o 
  -1   5   9        1.62        6.37      7.80 o 
   0   5   9        3.79       27.24     16.08 o 
   1   5   9       52.53       51.76     10.27 o 
   2   5   9        2.19        3.09      5.43 o 
   3   5   9        9.70       -0.94      5.07 o 
   4   5   9      327.47      335.66     28.93 o 
   5   5   9      431.20      490.20     36.54 o 
   6   5   9      544.24      530.49     41.97 o 
   7   5   9       28.42       36.05     12.44 o 
   8   5   9       32.57       34.43      9.16 o 
   9   5   9       55.93       46.97     11.31 o 
  10   5   9       11.21       19.34     14.28 o 
  11   5   9        0.66        2.66      6.57 o 
  12   5   9        0.04        1.52      7.18 o 
  -5   6   9        5.87        0.00      8.87 o 
  -4   6   9       20.45       27.56      8.96 o 
  -3   6   9      157.61      137.67     15.09 o 
  -2   6   9      182.47      163.10     14.75 o 
  -1   6   9      148.66      181.49     20.55 o 
   0   6   9      102.67      146.05     34.59 o 
   1   6   9       86.51      110.15     15.41 o 
   2   6   9        1.27       18.12     12.49 o 
   3   6   9       19.40       29.48      9.25 o 
   4   6   9      337.14      353.18     31.05 o 
   5   6   9      262.20      279.97     26.33 o 
   6   6   9       53.65       65.13     11.44 o 
   7   6   9        1.80       10.00      6.84 o 
   8   6   9       73.60       67.80     15.77 o 
   9   6   9       40.27       38.81     10.96 o 
  10   6   9       59.96       63.93     28.75 o 
  11   6   9       22.66       49.53     14.96 o 
  12   6   9        1.17       -2.56      6.69 o 
  -5   7   9        0.55       -5.12     11.58 o 
  -4   7   9        1.78      -10.72     11.89 o 
  -3   7   9       15.65       32.41     10.23 o 
  -2   7   9       33.00       38.07     10.88 o 
  -1   7   9       67.54       72.27     13.77 o 
   0   7   9       19.79       24.84      8.19 o 
   1   7   9       50.64       62.54     12.81 o 
   2   7   9      397.27      391.27     33.86 o 
   3   7   9      489.90      575.62     70.66 o 
   4   7   9       61.89       65.32     12.49 o 
   5   7   9       33.47       49.34     10.53 o 
   6   7   9       19.27       31.63      8.92 o 
   7   7   9       41.35       42.37     10.42 o 
   8   7   9       54.72       55.34     14.95 o 
   9   7   9       63.09       63.03     14.71 o 
  10   7   9       42.26       45.44     17.06 o 
  11   7   9       17.61        6.38      8.08 o 
  -5   8   9        0.84      -10.14     16.15 o 
  -3   8   9        2.86       14.15      8.01 o 
  -2   8   9        4.46        0.82      4.91 o 
  -1   8   9       46.59       47.85     10.86 o 
   0   8   9       13.74       10.72     13.39 o 
   1   8   9       96.83      105.54     16.29 o 
   2   8   9      134.83      154.99     24.23 o 
   3   8   9       54.28       82.25     15.24 o 
   4   8   9      138.54      147.40     19.68 o 
   5   8   9       19.75       30.32     10.14 o 
   6   8   9       80.75       80.53     34.16 o 
   7   8   9       23.56       29.29     11.87 o 
   8   8   9        2.06       24.01      9.40 o 
   9   8   9        7.96       -7.36      7.70 o 
  10   8   9       23.33       37.26     11.83 o 
  11   8   9        2.15       17.94     12.10 o 
  -4   9   9        3.56        1.75     11.38 o 
  -3   9   9       33.73       27.25     15.16 o 
  -2   9   9       14.94       22.25      9.11 o 
  -1   9   9        0.41       16.17     13.97 o 
   0   9   9        0.09        1.28      9.24 o 
   1   9   9        7.11        2.06      5.11 o 
   2   9   9       39.64       58.29     12.46 o 
   3   9   9       30.67       43.25     12.61 o 
   4   9   9       39.71       61.67     14.69 o 
   5   9   9        8.64       18.17     11.03 o 
   6   9   9       51.02       46.90     12.57 o 
   7   9   9       61.17       77.48     20.07 o 
   8   9   9       84.22       79.40     29.52 o 
   9   9   9        5.09       22.44     12.54 o 
  10   9   9        0.03       -3.95     10.76 o 
  11   9   9        0.41        3.02      8.13 o 
  -3  10   9       21.85       -1.92      8.87 o 
  -2  10   9       51.81       39.63     20.96 o 
  -1  10   9       80.82       87.68     21.03 o 
   0  10   9       38.30       53.87     18.66 o 
   1  10   9       16.28       15.86     13.27 o 
   2  10   9        1.43       11.84     19.11 o 
   3  10   9        6.35        0.88      5.36 o 
   4  10   9       38.53       50.99     13.01 o 
   5  10   9       14.72       28.61     12.70 o 
   6  10   9        5.88       14.28      8.95 o 
   7  10   9       76.61       97.86     18.45 o 
   8  10   9       75.58       84.64     18.32 o 
   9  10   9       31.12       34.00     12.71 o 
  -2  11   9       14.41       13.33     13.27 o 
  -1  11   9       28.70       27.61     11.45 o 
   0  11   9       46.19       42.03     12.23 o 
   1  11   9      101.13       82.42     17.56 o 
   2  11   9      100.36      115.80     30.76 o 
   3  11   9        3.81       16.76     12.97 o 
   4  11   9        1.39        5.91     14.64 o 
   5  11   9        1.40       -2.61      6.35 o 
   6  11   9        2.91       -2.64      6.93 o 
   7  11   9       26.90        2.99     15.35 o 
   8  11   9       22.74       36.37     13.66 o 
   9  11   9       11.94       19.80     16.84 o 
  -1  12   9       20.56       33.10     19.21 o 
   0  12   9       22.01       13.34     10.75 o 
   1  12   9       67.77       58.45     22.13 o 
   2  12   9        8.92       36.63     21.82 o 
   3  12   9        8.90        4.40      9.76 o 
   4  12   9       16.06       14.02     24.16 o 
   5  12   9       11.74        2.29      9.06 o 
   6  12   9        7.64        5.14      8.75 o 
   7  12   9        0.91        1.24      9.86 o 
   8  12   9        7.33      -10.69     17.60 o 
   1  13   9       10.62       11.66     28.94 o 
   2  13   9        4.28        0.13      8.70 o 
   3  13   9        9.27       -2.66     14.14 o 
   4  13   9        7.14       16.21     28.68 o 
   5  13   9       22.75       49.49     23.47 o 
   2  -4  10       59.16       54.34     21.65 o 
   3  -4  10       42.58       54.68     21.89 o 
   4  -4  10       34.05       62.17     23.82 o 
   6  -4  10       31.57       10.34     17.94 o 
   0  -3  10        4.26      -13.06     13.85 o 
   1  -3  10        7.30       -1.58      8.90 o 
   2  -3  10       32.52       53.96     20.45 o 
   3  -3  10       14.73       80.08     29.18 o 
   4  -3  10       35.68       46.53     21.10 o 
   5  -3  10      115.40       62.95     14.17 o 
   6  -3  10       64.11       71.16     21.41 o 
   7  -3  10       21.61       23.62     14.37 o 
  -2  -2  10       14.58       41.10     19.80 o 
  -1  -2  10       84.39       54.23     21.07 o 
   0  -2  10       89.99      103.31     26.15 o 
   1  -2  10       32.52       67.57     21.00 o 
   2  -2  10        2.66        8.39     11.72 o 
   3  -2  10       32.59       25.37     10.91 o 
   4  -2  10       45.14       37.70     15.26 o 
   5  -2  10       77.92       88.52     20.53 o 
   6  -2  10       50.06       49.25     19.54 o 
   7  -2  10       65.93       63.17     16.80 o 
   8  -2  10      100.33      118.82     20.89 o 
   9  -2  10       33.41       49.35     20.00 o 
  -2  -1  10       18.41       40.55     18.63 o 
  -1  -1  10        7.74       18.32     13.85 o 
   0  -1  10        1.85        8.39     10.79 o 
   1  -1  10       26.55       40.60     28.80 o 
   2  -1  10      252.73      234.42     37.63 o 
   3  -1  10       67.57       49.15     16.05 o 
   4  -1  10       17.64       13.12      8.58 o 
   5  -1  10        0.79        1.70      5.68 o 
   6  -1  10        1.42        7.79      7.75 o 
   7  -1  10        2.97       -4.01     10.02 o 
   8  -1  10        5.23       33.47     11.29 o 
   9  -1  10       43.58       48.11     17.32 o 
  10  -1  10       69.88       58.18     25.16 o 
  -3   0  10       18.97        3.95     10.79 o 
  -2   0  10        1.14       36.26     18.42 o 
  -1   0  10       20.07       43.43     12.07 o 
   0   0  10      111.83      133.73     18.48 o 
   1   0  10       74.44       82.07     14.39 o 
   2   0  10      115.72      140.77     25.47 o 
   3   0  10       40.97       54.95     12.06 o 
   4   0  10       89.82       94.82     14.17 o 
   5   0  10       44.66       55.48     12.74 o 
   6   0  10       53.26       69.97     13.33 o 
   7   0  10      102.56      103.34     18.81 o 
   8   0  10        1.81       -1.54      7.51 o 
   9   0  10       24.20       15.99     14.31 o 
  10   0  10       13.18       -3.37      9.18 o 
  11   0  10       16.41        8.32     12.54 o 
  -4   1  10       22.73        7.18     13.61 o 
  -3   1  10       19.38       42.55     20.79 o 
  -2   1  10       67.81       66.94     17.51 o 
  -1   1  10       64.25       75.50     18.06 o 
   0   1  10        1.09       19.21     12.34 o 
   1   1  10       23.98       31.53     10.15 o 
   2   1  10      130.84      117.91     15.38 o 
   3   1  10       92.26      133.49     18.71 o 
   4   1  10      119.25      119.66     16.77 o 
   5   1  10      158.65      159.21     18.23 o 
   6   1  10      194.50      214.41     24.67 o 
   7   1  10      312.20      310.22     39.13 o 
   8   1  10       55.84       82.09     15.94 o 
   9   1  10        1.51        4.38     10.79 o 
  10   1  10       16.40       18.35      9.16 o 
  11   1  10        9.74       17.66     13.23 o 
  -4   2  10        1.23        6.60     12.68 o 
  -3   2  10       44.70       47.67     18.28 o 
  -2   2  10      137.79      156.58     25.16 o 
  -1   2  10      145.15      138.67     21.33 o 
   0   2  10       93.81      102.15     16.81 o 
   1   2  10       38.16       56.10     12.50 o 
   2   2  10        2.88        6.91      7.39 o 
   3   2  10      179.98      158.91     18.30 o 
   4   2  10      127.74      121.76     16.22 o 
   5   2  10       32.76       37.69     10.81 o 
   6   2  10       91.54      107.92     25.16 o 
   7   2  10      153.79      157.38     27.31 o 
   8   2  10      144.62      134.52     19.03 o 
   9   2  10       53.34       50.35     13.25 o 
  10   2  10       10.37       10.76      8.61 o 
  11   2  10        4.66       31.82     15.09 o 
  -4   3  10        3.03      -13.05     13.05 o 
  -3   3  10       20.64       25.65     12.11 o 
  -2   3  10       65.91       68.72     15.78 o 
  -1   3  10       76.10      101.29     15.63 o 
   0   3  10      171.05      201.12     24.61 o 
   1   3  10      117.90      160.55     23.51 o 
   2   3  10      199.83      225.88     24.02 o 
   3   3  10       22.93       24.04      8.74 o 
   4   3  10        0.77       -0.22      7.18 o 
   5   3  10       11.41       27.79     13.97 o 
   6   3  10       20.56       34.40     11.69 o 
   7   3  10       28.08       33.51     10.04 o 
   8   3  10       92.08       80.85     14.66 o 
   9   3  10       68.13       61.78     13.87 o 
  10   3  10       30.32       48.77     13.25 o 
  11   3  10       14.31       37.28     11.81 o 
  12   3  10       10.93       20.62     14.64 o 
  -4   4  10        4.38        9.95     10.18 o 
  -3   4  10       13.73       -6.80     11.55 o 
  -2   4  10        6.08       17.01      9.96 o 
  -1   4  10       12.23        8.55      7.47 o 
   0   4  10      153.83      164.25     19.99 o 
   1   4  10      126.46      132.49     18.66 o 
   2   4  10       94.76      108.60     17.03 o 
   3   4  10       17.89       13.99     10.64 o 
   4   4  10       28.92       53.73     12.45 o 
   5   4  10      240.08      244.95     27.24 o 
   6   4  10       92.79       71.88     15.00 o 
   7   4  10       44.92       53.50     11.25 o 
   8   4  10      129.42      111.16     16.60 o 
   9   4  10       70.24       54.16     12.86 o 
  10   4  10       39.25       25.67     10.67 o 
  11   4  10       14.87       20.21     12.72 o 
  12   4  10       22.25       10.34     12.85 o 
  -4   5  10        6.56        0.82      7.03 o 
  -3   5  10       16.98       23.51     12.78 o 
  -2   5  10       58.87       48.14     13.85 o 
  -1   5  10        8.63       15.26     13.27 o 
   0   5  10       10.03       28.43     11.03 o 
   1   5  10        9.62       39.05     10.71 o 
   2   5  10       47.66       64.05     14.24 o 
   3   5  10      126.04      155.84     22.74 o 
   4   5  10       27.40       55.16     12.38 o 
   5   5  10      194.40      196.15     21.89 o 
   6   5  10      480.23      524.32     47.47 o 
   7   5  10       77.85       56.16     14.97 o 
   8   5  10        0.46        3.79      5.75 o 
   9   5  10        0.47        1.15      5.35 o 
  10   5  10        2.57        7.59      7.97 o 
  11   5  10       11.28        1.54      6.62 o 
  12   5  10        9.65       11.51     13.78 o 
  -4   6  10        3.39       -1.65     10.83 o 
  -3   6  10      111.56      103.08     30.95 o 
  -2   6  10       59.58       65.55     15.08 o 
  -1   6  10       68.31       77.01     15.78 o 
   0   6  10       12.24       28.70     11.98 o 
   1   6  10       26.00       23.45      9.76 o 
   2   6  10       70.45       63.67     14.08 o 
   3   6  10       20.53       35.44     11.08 o 
   4   6  10        0.61        9.19      6.86 o 
   5   6  10       45.31       54.17     12.38 o 
   6   6  10      170.72      133.33     18.75 o 
   7   6  10       19.16       27.62     21.43 o 
   8   6  10      140.26      143.17     21.17 o 
   9   6  10       23.40       34.22     13.13 o 
  10   6  10       21.69       26.88     10.83 o 
  11   6  10        6.83       17.08     14.93 o 
  12   6  10        0.01       10.58      9.80 o 
  -4   7  10        5.09       21.27     17.15 o 
  -3   7  10       28.85       26.06     11.52 o 
  -2   7  10        8.37       14.47      9.94 o 
  -1   7  10       57.94       42.76     11.62 o 
   0   7  10      239.76      235.71     27.13 o 
   1   7  10      163.69      170.16     21.41 o 
   2   7  10      161.15      180.06     22.42 o 
   3   7  10        3.93       -2.35      6.08 o 
   4   7  10       23.31       28.72     11.14 o 
   5   7  10       16.32       28.15     14.50 o 
   6   7  10       52.22       37.11     10.47 o 
   7   7  10       95.63      109.82     46.67 o 
   8   7  10       73.85       83.82     19.68 o 
   9   7  10       59.56       64.97     18.92 o 
  10   7  10       36.57       24.00     14.35 o 
  11   7  10       13.14       15.79     10.81 o 
  -3   8  10        2.72       30.24     17.12 o 
  -2   8  10        5.50       22.98     10.61 o 
  -1   8  10       23.36       28.27      9.80 o 
   0   8  10       53.28       77.23     14.81 o 
   1   8  10       66.97       92.71     17.01 o 
   2   8  10      162.31      137.93     19.74 o 
   3   8  10       55.16       50.41     14.98 o 
   4   8  10       83.79      101.56     30.98 o 
   5   8  10       51.31       41.60     20.14 o 
   6   8  10        1.19       -1.68      6.13 o 
   7   8  10       43.59       43.93     12.33 o 
   8   8  10       53.91       60.25     44.97 o 
   9   8  10       31.12       16.20      9.59 o 
  10   8  10       29.20       16.29     11.01 o 
  11   8  10        4.96        2.10     10.53 o 
  -3   9  10        3.95       22.72     15.60 o 
  -2   9  10        0.01        5.99      7.43 o 
  -1   9  10        0.85       -2.25      6.98 o 
   0   9  10       19.00       15.50      8.29 o 
   1   9  10      115.40      105.59     17.06 o 
   2   9  10       29.99       55.75     18.85 o 
   3   9  10       18.00       36.21     11.92 o 
   4   9  10       20.62       32.68     11.48 o 
   5   9  10       91.82       83.19     28.03 o 
   6   9  10       60.87       64.26     15.19 o 
   7   9  10        1.06        3.19      6.84 o 
   8   9  10        0.96        7.38      8.14 o 
   9   9  10        1.45       16.90      9.69 o 
  10   9  10        1.15        8.66     15.33 o 
  -2  10  10        2.20       -2.41      9.04 o 
  -1  10  10        8.43       -5.34      8.31 o 
   0  10  10        0.12        6.10      7.59 o 
   1  10  10       24.80       11.75      9.06 o 
   2  10  10        5.06       17.60     16.36 o 
   3  10  10        8.28       27.14     16.20 o 
   4  10  10       12.85        8.45      8.68 o 
   5  10  10       40.41       56.45     14.67 o 
   6  10  10       36.43       45.09     33.16 o 
   7  10  10       25.29       28.14     12.04 o 
   8  10  10       25.93       35.02     28.59 o 
   9  10  10        7.55       14.23     20.60 o 
  10  10  10        1.64       20.06     18.34 o 
  -1  11  10       24.36       -1.82     11.89 o 
   0  11  10       41.27       37.02     14.14 o 
   1  11  10       10.13       37.53     11.99 o 
   2  11  10       21.90        3.89      9.69 o 
   3  11  10        4.46        7.60      8.68 o 
   4  11  10        2.81       18.26     16.96 o 
   5  11  10       10.60       19.08     12.65 o 
   6  11  10       18.27       45.74     16.72 o 
   7  11  10       17.63       36.14     19.02 o 
   8  11  10        7.69       27.59     13.94 o 
   9  11  10       17.77       23.85     19.07 o 
   0  12  10       22.62       37.70     19.76 o 
   1  12  10       68.32       55.71     32.24 o 
   2  12  10       14.26       18.85     19.98 o 
   3  12  10       14.08       29.16     15.07 o 
   4  12  10        8.55       14.37     12.42 o 
   5  12  10        0.13       -2.65      7.67 o 
   6  12  10        9.92       -2.80     15.02 o 
   7  12  10        3.97       11.08     10.77 o 
   2  -2  11        6.23       10.31     13.75 o 
   4  -2  11       78.48       71.35     25.40 o 
   5  -2  11      103.46      120.93     52.75 o 
   6  -2  11       90.39      143.46     78.74 o 
   7  -2  11       36.90       68.17     30.19 o 
   0  -1  11       51.82       56.23     23.47 o 
   1  -1  11       43.50       38.01     20.65 o 
   3  -1  11        3.26        5.00      7.18 o 
   4  -1  11       38.79       53.60     19.02 o 
   5  -1  11       16.23       10.30      7.79 o 
   6  -1  11       25.76       23.27     16.29 o 
   7  -1  11       45.77       48.80     14.25 o 
   8  -1  11       60.01       77.75     18.76 o 
  -1   0  11        8.31        1.92     10.89 o 
   0   0  11        9.87       36.95     22.48 o 
   1   0  11       63.13       32.48     16.39 o 
   2   0  11      131.49      134.38     20.68 o 
   3   0  11       12.67       14.40      9.18 o 
   4   0  11        4.31        8.92     11.12 o 
   5   0  11        0.17       15.46     12.72 o 
   6   0  11        1.36        2.10     11.03 o 
   7   0  11        0.24        2.61      9.59 o 
   8   0  11        0.97       11.75     16.70 o 
   9   0  11       25.84       15.30     15.02 o 
   0   1  11       25.20        9.39     13.56 o 
   1   1  11       56.39       77.20     15.99 o 
   2   1  11       61.47       66.71     15.31 o 
   3   1  11       65.19      103.78     23.06 o 
   4   1  11       50.99       42.47     12.58 o 
   5   1  11       42.39       62.40     13.10 o 
   6   1  11       75.76       74.23     16.26 o 
   7   1  11       58.35       49.27     13.57 o 
   8   1  11        0.01       16.57      9.82 o 
   9   1  11        1.17        8.21     13.78 o 
  10   1  11        9.51        5.95     12.06 o 
  -3   2  11        2.17        1.24     10.89 o 
  -2   2  11       49.74       29.52     20.14 o 
  -1   2  11       41.84       47.04     22.96 o 
   0   2  11       18.56       18.06     15.10 o 
   1   2  11        4.40       16.34     24.30 o 
   2   2  11       18.82       25.72     18.87 o 
   3   2  11       30.31       30.48     10.17 o 
   4   2  11       83.03       76.44     14.64 o 
   5   2  11       70.65       65.09     17.70 o 
   6   2  11      201.11      214.97     25.24 o 
   7   2  11      111.25      118.90     21.32 o 
   8   2  11       61.99       68.05     24.73 o 
   9   2  11       25.58       13.89      9.63 o 
  10   2  11        0.64       -1.25      6.34 o 
  11   2  11        0.21        1.34     10.10 o 
  -3   3  11        4.52        6.17      9.77 o 
  -2   3  11       35.62        8.76      9.71 o 
  -1   3  11       75.24       98.12     22.32 o 
   0   3  11      124.07      121.77     21.33 o 
   1   3  11      109.55       96.44     22.13 o 
   2   3  11       14.67       24.35      9.96 o 
   3   3  11       78.01       85.67     18.94 o 
   4   3  11       66.80       92.79     15.55 o 
   5   3  11       59.34       72.72     15.21 o 
   6   3  11       68.62       92.41     16.65 o 
   7   3  11       38.67       31.28     10.53 o 
   8   3  11       34.25       37.46     13.43 o 
   9   3  11       56.02       43.35     13.00 o 
  10   3  11       45.09       36.63     12.21 o 
  11   3  11        4.58       -0.07      6.98 o 
  -3   4  11       10.99       14.72     14.88 o 
  -2   4  11        2.74       11.67     11.13 o 
  -1   4  11       40.30       49.62     14.13 o 
   0   4  11      110.96      125.47     20.19 o 
   1   4  11      175.22      205.34     28.08 o 
   2   4  11       58.80       72.76     14.62 o 
   3   4  11       58.10       98.66     46.05 o 
   4   4  11       17.51       31.86     10.77 o 
   5   4  11        8.29        1.48     12.05 o 
   6   4  11       25.37       45.22     11.79 o 
   7   4  11        7.27       16.74      8.68 o 
   8   4  11       61.62      108.43     25.96 o 
   9   4  11       52.78       23.88     10.16 o 
  10   4  11       48.77       42.10     17.51 o 
  11   4  11       17.25       18.07     20.60 o 
  -3   5  11        2.41       -3.97      9.36 o 
  -2   5  11       17.99       37.07     16.32 o 
  -1   5  11       22.03       33.35     11.72 o 
   0   5  11       38.39       29.65     11.82 o 
   1   5  11      104.68      161.44     23.16 o 
   2   5  11       79.86       94.09     17.60 o 
   3   5  11      101.29      119.20     27.12 o 
   4   5  11      118.40      138.63     23.14 o 
   5   5  11       34.07       39.67     18.87 o 
   6   5  11       56.37       32.17     11.61 o 
   7   5  11        0.24       -2.77      6.15 o 
   8   5  11       15.14       11.18      8.68 o 
   9   5  11        4.89       -3.22      6.60 o 
  10   5  11       34.68       44.69     13.97 o 
  11   5  11       32.18       28.79     20.64 o 
  -3   6  11       42.06       37.45     15.64 o 
  -2   6  11        3.08       -9.83     14.98 o 
  -1   6  11       10.08       30.54     11.66 o 
   0   6  11       15.44       49.23     13.90 o 
   1   6  11        2.54       27.13     11.39 o 
   2   6  11       27.92       40.76     13.41 o 
   3   6  11       12.80       36.35     12.54 o 
   4   6  11       92.55       97.74     17.51 o 
   5   6  11       53.82       54.26     13.77 o 
   6   6  11       60.08       58.03     13.85 o 
   7   6  11        0.44       -0.03      6.98 o 
   8   6  11       68.27       30.32     21.07 o 
   9   6  11       20.75        8.34      9.01 o 
  10   6  11        2.49       -3.60      6.91 o 
  11   6  11        2.87       19.88     35.21 o 
  -3   7  11       40.00       42.38     25.19 o 
  -2   7  11       18.06       41.17     14.86 o 
  -1   7  11       86.48       95.94     32.03 o 
   0   7  11       29.10       25.50     11.20 o 
   1   7  11        0.32       15.85     10.55 o 
   2   7  11        7.90       13.88     12.13 o 
   3   7  11       17.75       17.78      9.54 o 
   4   7  11       80.11       80.84     16.61 o 
   5   7  11       65.25       73.53     15.59 o 
   6   7  11        4.14       -1.96      6.52 o 
   7   7  11       20.69       21.28     11.68 o 
   8   7  11       72.09       56.28     14.81 o 
   9   7  11       60.27       46.47     15.51 o 
  10   7  11       20.54       11.34      9.62 o 
  11   7  11        3.47       12.68     23.59 o 
  -2   8  11        0.44        1.96      9.49 o 
  -1   8  11        7.30        7.53      8.02 o 
   0   8  11       31.97       41.53     13.34 o 
   1   8  11      122.04      106.29     18.67 o 
   2   8  11      194.34      240.18     30.37 o 
   3   8  11        8.88       13.93     10.10 o 
   4   8  11        0.71        1.99      8.35 o 
   5   8  11       22.33       18.39     10.52 o 
   6   8  11        0.16        7.09      7.64 o 
   7   8  11       16.25        0.59      5.94 o 
   8   8  11       60.01       51.80     20.28 o 
   9   8  11       81.05       62.76     16.68 o 
  10   8  11       51.69       41.52     21.07 o 
  -2   9  11        1.66        7.56     11.38 o 
  -1   9  11        9.82        1.77      7.22 o 
   0   9  11        8.28       36.09     11.65 o 
   1   9  11       55.71       67.18     16.00 o 
   2   9  11       76.17       83.07     18.29 o 
   3   9  11       62.06       52.71     15.45 o 
   4   9  11       45.15       56.11     16.18 o 
   5   9  11        3.12        2.27     10.34 o 
   6   9  11       11.72       35.94     12.29 o 
   7   9  11        0.05      -12.82     13.16 o 
   8   9  11       10.75       27.26     12.07 o 
   9   9  11       25.92       51.00     24.81 o 
  10   9  11       16.41        8.91     11.68 o 
  -1  10  11        0.00       10.27      8.06 o 
   0  10  11       10.79       15.54      9.96 o 
   1  10  11       23.02       28.54     12.78 o 
   2  10  11       25.57       37.31     13.97 o 
   3  10  11       24.16       44.43     14.62 o 
   4  10  11       26.97       51.42     22.46 o 
   5  10  11       26.49       48.69     14.79 o 
   6  10  11       13.91       -1.12      6.58 o 
   7  10  11       19.82       20.88     17.29 o 
   8  10  11        2.88       -1.47     11.72 o 
   9  10  11        5.03       18.73     11.37 o 
   0  11  11        0.14       16.29     13.30 o 
   1  11  11        0.10      -10.65     10.75 o 
   2  11  11        0.09      -10.29     10.29 o 
   3  11  11       23.40       41.69     14.55 o 
   4  11  11        8.06       21.13     26.24 o 
   5  11  11        6.09       17.88     14.18 o 
   6  11  11        6.64       33.21     14.61 o 
   7  11  11       57.67       61.48     18.31 o 
   8  11  11       18.78       50.48     16.82 o 
   2  12  11        4.52       22.20     18.76 o 
   3  12  11        3.02        9.54     12.08 o 
   4  12  11        0.44       -0.45      9.62 o 
   5  12  11        2.77        2.32      7.83 o 
   6  12  11        5.77        2.63     11.46 o 
   3  -1  12        0.05       40.35     21.55 o 
   4  -1  12       32.25       14.98     16.63 o 
   5  -1  12       39.09       48.29     23.27 o 
   1   0  12       69.89       48.36     23.03 o 
   2   0  12       58.64       40.76     21.31 o 
   3   0  12        0.28        2.93      7.33 o 
   4   0  12        0.19        0.21      5.31 o 
   5   0  12        8.93       21.70     17.27 o 
   6   0  12        9.71       -2.88      6.62 o 
   7   0  12       21.26       37.89     13.51 o 
   8   0  12       36.82       34.78     26.60 o 
   0   1  12       11.77        2.99     11.38 o 
   1   1  12       87.35       96.71     29.11 o 
   2   1  12       43.39       23.76     12.66 o 
   3   1  12       19.28        5.46      8.43 o 
   4   1  12       32.57       21.56     12.15 o 
   5   1  12        2.00       13.27      9.24 o 
   6   1  12        1.81       -0.93      7.63 o 
   7   1  12        0.38       14.54     15.91 o 
   8   1  12        6.74       49.52     29.83 o 
   9   1  12        9.43       -1.21      6.03 o 
  -1   2  12        5.56        6.84     16.87 o 
   0   2  12        1.20       -7.50      9.81 o 
   1   2  12       15.68        0.14      6.61 o 
   2   2  12       11.76       27.06     12.21 o 
   3   2  12       27.15       47.99     16.63 o 
   4   2  12       96.11      108.01     19.92 o 
   5   2  12       76.83       80.47     18.13 o 
   6   2  12       76.07       79.35     16.63 o 
   7   2  12       19.00       -1.70     15.40 o 
   8   2  12        0.53       10.44      9.10 o 
   9   2  12        0.01       19.38     14.92 o 
  -1   3  12        2.11       18.16     15.64 o 
   0   3  12       13.37        9.28      9.37 o 
   1   3  12        0.00        3.68     12.54 o 
   2   3  12        0.35        7.02      7.78 o 
   3   3  12       19.08       40.02     20.52 o 
   4   3  12       28.35       27.76     12.48 o 
   5   3  12       78.18      105.30     19.89 o 
   6   3  12       61.62       66.73     15.80 o 
   7   3  12       28.31       42.73     13.23 o 
   8   3  12       33.37       43.78     15.97 o 
   9   3  12        7.26       18.23     14.09 o 
  10   3  12        6.39       11.30     19.66 o 
  -1   4  12        1.12      -16.46     16.60 o 
   0   4  12       53.62       55.68     15.54 o 
   1   4  12      135.59      117.32     21.02 o 
   2   4  12       29.56       28.11     13.75 o 
   3   4  12        0.13        0.48      8.52 o 
   4   4  12        5.90       13.27      7.41 o 
   5   4  12       63.36       57.32     17.82 o 
   6   4  12       58.11       61.88     19.01 o 
   7   4  12       11.89       -4.56      7.23 o 
   8   4  12       33.75       36.54     13.27 o 
   9   4  12       30.02       19.83     11.15 o 
  10   4  12       38.50       44.81     14.54 o 
  -1   5  12        8.51        5.94     11.21 o 
   0   5  12       25.64       40.97     15.25 o 
   1   5  12       85.18       94.88     21.00 o 
   2   5  12       57.25       52.20     14.29 o 
   3   5  12      131.54      149.81     24.68 o 
   4   5  12       50.10       61.21     16.29 o 
   5   5  12        0.28        5.98      8.40 o 
   6   5  12        1.38       -3.40      7.21 o 
   7   5  12       12.99        4.24      8.19 o 
   8   5  12       69.55       63.27     17.10 o 
   9   5  12       20.25       23.68     11.45 o 
  10   5  12       17.90       14.50     12.89 o 
  -1   6  12        1.97       -3.27      8.78 o 
   0   6  12        0.26       16.72     11.87 o 
   1   6  12       16.22       33.74     16.27 o 
   2   6  12       62.73       78.17     18.45 o 
   3   6  12       85.46       77.20     18.22 o 
   4   6  12      109.02      108.28     19.95 o 
   5   6  12       63.90       89.62     20.19 o 
   6   6  12       37.69       36.74     24.66 o 
   7   6  12       16.67        3.60      7.44 o 
   8   6  12        2.34       12.50     11.79 o 
   9   6  12        0.75        6.44      8.28 o 
  10   6  12        4.09       13.82     10.68 o 
  -1   7  12        0.16       14.02     10.83 o 
   0   7  12        2.34        7.06     10.31 o 
   1   7  12       14.63       13.22     12.80 o 
   2   7  12       20.22        5.69     10.86 o 
   3   7  12       29.21       51.50     14.84 o 
   4   7  12       61.02       54.29     17.89 o 
   5   7  12       74.45       54.87     16.77 o 
   6   7  12        1.68       10.05      9.61 o 
   7   7  12        0.53       26.19     13.51 o 
   8   7  12       12.68        2.66      7.86 o 
   9   7  12        8.99       -1.56      6.83 o 
  10   7  12       11.23       14.44     11.90 o 
  -1   8  12       33.86       18.54     22.24 o 
   0   8  12       37.72       53.56     14.89 o 
   1   8  12       12.81       22.46     11.11 o 
   2   8  12        4.85       -3.68     11.44 o 
   3   8  12       14.86       30.91     21.53 o 
   4   8  12       30.61       21.98     19.13 o 
   5   8  12       22.18       38.31     36.15 o 
   6   8  12        4.21       -4.12      7.36 o 
   7   8  12       22.33       26.67     16.05 o 
   8   8  12       22.30       27.81     25.17 o 
   9   8  12       29.91       21.56     13.32 o 
  10   8  12       19.94       18.16     17.25 o 
   0   9  12        4.33        3.40      8.51 o 
   1   9  12       67.10       70.59     16.85 o 
   2   9  12       40.00       43.74     14.90 o 
   3   9  12       15.09       15.57     10.44 o 
   4   9  12        3.04       25.46     30.45 o 
   5   9  12        0.03        9.90      8.97 o 
   6   9  12        1.82        2.39      7.46 o 
   7   9  12        9.17        4.30     10.64 o 
   8   9  12       10.20        7.70     14.23 o 
   9   9  12       24.91       28.63     20.00 o 
   1  10  12       19.28       33.40     14.80 o 
   2  10  12       11.81       18.67     17.99 o 
   3  10  12       31.09       27.19     13.40 o 
   4  10  12       26.66       55.86     17.08 o 
   5  10  12       19.41       25.15     16.98 o 
   6  10  12        0.88       -2.49     12.60 o 
   7  10  12        1.64       35.16     20.72 o 
   8  10  12        0.13       25.85     13.44 o 
   2  11  12        0.77       -5.18      9.46 o 
   3  11  12       11.02       19.73     13.10 o 
   4  11  12       24.43       35.06     23.23 o 
   5  11  12       32.45       55.04     18.09 o 
   6  11  12       12.71       26.50     17.41 o 
   3   2  13       60.85       63.43     19.45 o 
   4   2  13       30.59       40.74     15.37 o 
   5   2  13        7.55       17.88     24.44 o 
   6   2  13        8.53       34.45     34.88 o 
   7   2  13        1.01       12.67     27.05 o 
   2   3  13        0.31        9.06      9.80 o 
   3   3  13       36.45       33.34     27.44 o 
   4   3  13       31.53       50.89     16.14 o 
   5   3  13       40.06       38.02     32.51 o 
   6   3  13       80.90       78.80     21.14 o 
   7   3  13       10.91       30.00     26.39 o 
   8   3  13        1.12        0.27      6.20 o 
   1   4  13        0.14       19.07     12.40 o 
   2   4  13        0.09        4.10      9.00 o 
   3   4  13       18.15        5.79      8.38 o 
   4   4  13       14.78        8.15      8.72 o 
   5   4  13       23.29       39.16     14.59 o 
   6   4  13       36.32       48.36     19.35 o 
   7   4  13       27.65       34.94     21.12 o 
   8   4  13       22.72       19.00     12.53 o 
   1   5  13       10.72       -0.12      6.34 o 
   2   5  13       15.51       30.51     18.32 o 
   3   5  13       23.71       18.44     11.31 o 
   4   5  13        0.18       -0.59      7.36 o 
   5   5  13        2.39        6.77      9.58 o 
   6   5  13       11.41        1.11      7.54 o 
   7   5  13       29.65       31.89     25.41 o 
   8   5  13       42.82       53.88     16.83 o 
   9   5  13       21.46        9.74     10.69 o 
   1   6  13        0.42       11.35     11.45 o 
   2   6  13       29.91       28.72     13.45 o 
   3   6  13       82.18       97.02     21.81 o 
   4   6  13       52.23       79.11     23.27 o 
   5   6  13       31.70       34.01     15.71 o 
   6   6  13       28.54       14.89     19.69 o 
   7   6  13       42.44       40.78     16.48 o 
   8   6  13       23.16        8.84      9.79 o 
   9   6  13       13.94       27.48     22.68 o 
   1   7  13        0.15       -2.56      8.21 o 
   2   7  13        4.29        8.26     10.26 o 
   3   7  13       38.61       34.37     13.88 o 
   4   7  13       60.08       52.31     16.40 o 
   5   7  13       80.57       88.64     20.89 o 
   6   7  13        8.35        8.97     10.71 o 
   7   7  13        1.00       12.39     10.64 o 
   8   7  13        1.83       -1.31      7.12 o 
   9   7  13        0.01       57.19     29.32 o 
   1   8  13        1.36        3.84      9.57 o 
   2   8  13        0.95       22.40     13.62 o 
   3   8  13       27.01       37.38     14.97 o 
   4   8  13       49.73       42.48     15.92 o 
   5   8  13       47.64       47.22     16.54 o 
   6   8  13        9.87        6.72      9.03 o 
   7   8  13       21.73       27.72     13.59 o 
   8   8  13        0.78        5.64     20.36 o 
   2   9  13       11.76       30.27     15.15 o 
   3   9  13        1.14        2.09      8.61 o 
   4   9  13        8.12       11.68     10.41 o 
   5   9  13        4.03        7.62      9.40 o 
   6   9  13       10.71       10.84     10.45 o 
   7   9  13       26.62       59.21     19.62 o 
   4  10  13        1.08       -0.95      7.27 o 
   5  10  13        1.06        1.83      8.15 o 
                                                 
